# Supplementary material for: Evolution of repressive sequences within an enhancer contributed to morphological diversity in crucifer plants
Source: Proc Natl Acad Sci U S A. 2025 Dec 16;122(51):e2515732122. doi: 10.1073/pnas.2515732122 (PMC12745806; doi:10.1073/pnas.2515732122)
Supplement: Supplementary file 2 — Dataset S01 (TXT) [file pnas.2515732122.sd01.txt]

>WT_between_1555bp_and_478bp_from_RCO_start_codon
TGCATCAAAATTACGCTGAGTAGAAACTGGCATATTCCTAAACAGTCCTTGCTGTAATAAGTTTTACATGCACTATGAAG
AGTAACCTCCAAACAACAACAAAAATCTATATTCAGAGACACACCCATAGATATCTGCAATTGTTTCGGCAAGGCTTCTA
CAAATTCAATGGGAAGATGAGGATCGATGCCTTATCAAGTGGACAGGCGAAATATGTAACAATTTGAATTCTTAATATTT
ACAAGTCCAGTTTGCTACTAAATTTTATTTTTAAAATTTTTTTGGTTATAATTTGATTTCATCACTAAAAGTTAAATTTA
AATTCTTCAATTTTACTTTTATCAGTTACACTCTGTGTATAGATGATCTACTTAGCTATTTGTGTTGATTCTTAGCTTTC
AAAGGTTGCTTTCAAATATTAGCTTTTAGCCTTTCA--------------------------------------------
--------------------------------------------------------------------------------
-GGTACTGCACATATACATCTTTTGGCCTTTCAGGTTACTGCACATACATATGTTTATGGACTTACCAATAGTGACAAAC
CTTATTGTATTACTATATTAAAATTTGTGCAGTTTT-AGATGGTGCACAAAACAAGAACAACAAATCTTAGCGCAAAAAC
GAAGTCATATTTATATTAAACCCAACGGAGAGGGGAACCCCTGTTGTCAGTTATT-CTATGGAGTTTTCTTGGGGGACCA
TTTCACTTATTTTAAGTTTGACTTTGACTACTGATACACCCGACC-TATATTAATTACATGAAGTTACAAACCTTTTTTT
TTTTTTTTTTGATAAAAAGAAATTACAAATCTTTATCTAATTTTTTTTCAGAATTTTCTTTTCAACTAGGTATGTGAACA
TACAAAACTTACATTTCTATATGTTTCAATGTCTGTGAAATTCAGTCGATTAAGGTGGTGATTGAAATGTTAAAGCTCAC
AAGTAGATTTACATAAATGCAAAAGGATTTCAAGTTTAGAAGAGCTATTTGTGTGTTTACACTTTTATTTTACAAAATTT
AACCAGTTATGATTAGTTTGCGAACGCAACCGCTTCAATTTTATAAATTAAACCCATTCAAGAATATTGATAGCGCCAAA
CTAGCA
>26-75_mut1
TGCATCAAAATTACGCTGAGTAGAAACTGGCATATTCCTAAACAGTCCTTGCTGTAATAAGTTTTACATGCACTATGAAG
AGTAACCTCCAAACAACAACAAAAATCTATATTCAGAGACACACCCATAGATATCTGCAATTGTTTCGGCAAGGCTTCTA
CAAATTCAATGGGAAGATGAGGATCGATGCCTTATCAAGTGGACAGGCGAAATATGTAACAATTTGAATTCTTAATATTT
ACAAGTCCAGTTTGCTACTAAATTTTATTTTTAAAATTTTTTTGGTTATAATTTGATTTCATCACTAAAAGTTAAATTTA
AATTCTTCAATTTTACTTTTATCAGTTACACTCTGTGTATAGATGATCTACTTAGCTATTTGTGTTGATTCTTAGCTTTC
AAAGGTTGCTTTCAAATATTAGCTTTTAGCCTTTCA--------------------------------------------
--------------------------------------------------------------------------------
-GGT--------------------------------TACTGCACATACATATGTTTATGGACTTACCAATAGTGACAAAC
CTTATTGTATTACTATATTAAAATTTGTGCAGTTTT-AGATGGTGCACAAAACAAGAACAACAAATCTTAGCGCAAAAAC
GAAGTCATATTTATATTAAACCCAACGGAGAGGGGAACCCCTGTTGTCAGTTATTTCTATGGAGTTTTCTTGGGGGACCA
TTTCACTTATTTTAAGTTTGACTTTGACTACTGATACACCCGACCTTATATTAATTACATGAAGTTACAAACCTTTTTTT
TTTTTTTTTTGATAAAAAGAAATTACAAATCTTTATCTAATTTTTTTTCAGAATTTTCTTTTCAACTAGGTATGTGAACA
TACAAAACTTACATTTCTATATGTTTCAATGTCTGTGAAATTCAGTCGATTAAGGTGGTGATTGAAATGTTAAAGCTCAC
AAGTAGATTTACATAAATGCAAAAGGATTTCAAGTTTAGAAGAGCTATTTGTGTGTTTACACTTTTATTTTACAAAATTT
AACCAGTTATGATTAGTTTGCGAACGCAACCGCTTCAATTTTATAAATTAAACCCATTCAAGAATATTGATAGCGCCAAA
CTAGCA
>22-93_mut2
TGCATCAAAATTACGCTGAGTAGAAACTGGCATATTCCTAAACAGTCCTTGCTGTAATAAGTTTTACATGCACTATGAAG
AGTAACCTCCAAACAACAACAAAAATCTATATTCAGAGACACACCCATAGATATCTGCAATTGTTTCGGCAAGGCTTCTA
CAAATTCAATGGGAAGATGAGGATCGATGCCTTATCAAGTGGACAGGCGAAATATGTAACAATTTGAATTCTTAATATTT
ACAAGTCCAGTTTGCTACTAAATTTTATTTTTAAAATTTTTTTGGTTATAATTTGATTTCATCACTAAAAGTTAAATTTA
AATTCTTCAATTTTACTTTTATCAGTTACACTCTGTGTATAGATGATCTACTTAGCTATTTGTGTTGATTCTTAGCTTTC
AAAGGTTGCTTTCAAAT---------------------------------------------------------------
--------------------------------------------------------------------------------
--------------------------------------------------------------------------------
--------------------------------------------------------------------------------
--------------------------------------------------------CTATGGAGTTTTCTTGGGGGACCA
TTTCACTTATTTTAAGTTTGACTTTGACTACTGATACACCCGACCTTATATTAATTACATGAAGTTACAAACCTTTTTTT
TTTTTTTTTTGATAAAAAGAAATTACAAATCTTTATCTAATTTTTTTTCAGAATTTTCTTTTCAACTAGGTATGTGAACA
TACAAAACTTACATTTCTATATGTTTCAATGTCTGTGAAATTCAGTCGATTAAGGTGGTGATTGAAATGTTAAAGCTCAC
AAGTAGATTTACATAAATGCAAAAGGATTTCAAGTTTAGAAGAGCTATTTGTGTGTTTACACTTTTATTTTACAAAATTT
AACCAGTTATGATTAGTTTGCGAACGCAACCGCTTCAATTTTATAAATTAAACCCATTCAAGAATATTGATAGCGCCAAA
CTAGCA
>22-96_mut3
TGCATCAAAATTACGCTGAGTAGAAACTGGCATATTCCTAAACAGTCCTTGCTGTAATAAGTTTTACATGCACTATGAAG
AGTAACCTCCAAACAACAACAAAAATCTATATTCAGAGACACACCCATAGATATCTGCAATTGTTTCGGCAAGGCTTCTA
CAAATTCAATGGGAAGATGAGGATCGATGCCTTATCAAGTGGACAGGCGAAATATGTAACAATTTGAATTCTTAATATTT
ACAAGTCCAGTTTGCTACTAAATTTTATTTTTAAAATTTTTTTGGTTATAATTTGATTTCATCACTAAAAGTTAAATTTA
AATTCTTCAATTTTACTTTTATCAGTTACACTCTGTGTATAGATGATCTACTTAGCTATTTGTGTTGATTCTTAGCTTTC
AAAGGTTGCTTTCAAATATTAGCTTTTAGCCTTTCAA-------------------------------------------
--------------------------------------------------------------------------------
-GGTACTGCACATATACATCTTTTGGCCTTTCAGGTTACTGCACATACATATGTTTATGGACTTACCAATAGTGACAAAC
CTTATTGTATTACTATATTA------------------------------------------------------------
--------------------------------------------------------CTATGGAGTTTTCTTGGGGGACCA
TTTCACTTATTTTAAGTTTGACTTTGACTACTGATACACCCGACC-TATATTAATTACATGAAGTTACAAACCTTTTTTT
TTTTTTTTTTGATAAAAAGAAATTACAAATCTTTATCTAATTTTTTTTCAGAATTTTCTTTTCAACTAGGTATGTGAACA
TACAAAACTTACATTTCTATATGTTTCAATGTCTGTGAAATTCAGTCGATTAAGGTGGTGATTGAAATGTTAAAGCTCAC
AAGTAGATTTACATAAATGCAAAAGGATTTCAAGTTTAGAAGAGCTATTTGTGTGTTTACACTTTTATTTTACAAAATTT
AACCAGTTATGATTAGTTTGCGAACGCAACCGCTTCAATTTTATAAATTAAACCCATTCAAGAATATTGATAGCGCCAAA
CTAGCA
>26-79_mut4
TGCATCAAAATTACGCTGAGTAGAAACTGGCATATTCCTAAACAGTCCTTGCTGTAATAAGTTTTACATGCACTATGAAG
AGTAACCTCCAAACAACAACAAAAATCTATATTCAGAGACACACCCATAGATATCTGCAATTGTTTCGGCAAGGCTTCTA
CAAATTCAATGGGAAGATGAGGATCGATGCCTTATCAAGTGGACAGGCGAAATATGTAACAATTTGAATTCTTAATATTT
ACAAGTCCAGTTTGCTACTAAATTTTATTTTTAAAATTTTTTTGGTTATAATTTGATTTCATCACTAAAAGTTAAATTTA
AATTCTTCAATTTTACTTTTATCAGTTACACTCTGTGTATAGATGATCTACTTAGCTATTTGTGTTGATTCTTAGCTTTC
AAAGGTTGCTTTCAAATATTAGCTTTTAGCCTTTCA--------------------------------------------
--------------------------------------------------------------------------------
---------------------------------GGTTACTGCACATACATATGTTTATGGACTTACCAATAGTGACAAAC
CTTATTGTATTACTATATTAAAATTTGTGCAGTTTTTAGATGGTGCACAAAACAAGAACAACAAATCTTAGCGCAAAAAC
GAAGTCATATTTATATTAAACCCAACGGAGAGGGGAACCCCTGTTGTCAGTTATT-------------------------
----------------------------------------------TATATTAATTACATGAAGTTACAAACCTTTTTTT
TTTTTTTTTTGATAAAAAGAAATTACAAATCTTTATCTAATTTTTTTTCAGAATTTTCTTTTCAACTAGGTATGTGAACA
TACAAAACTTACATTTCTATATGTTTCAATGTCTGTGAAATTCAGTCGATTAAGGTGGTGATTGAAATGTTAAAGCTCAC
AAGTAGATTTACATAAATGCAAAAGGATTTCAAGTTTAGAAGAGCTATTTGTGTGTTTACACTTTTATTTTACAAAATTT
AACCAGTTATGATTAGTTTGCGAACGCAACCGCTTCAATTTTATAAATTAAACCCATTCAAGAATATTGATAGCGCCAAA
CTAGCA
>rcoenh
TGCATCAAAATTACGCTGAGTAGAAACTGGCATATTCCTAAACAGTCCTTGCTGTAATAAGTTTTACATGCACTATGAAG
AGTAACCTCCAAACAACAACAAAAATCTATATTCAGAGACACACCCATA-------------------------------
--------------------------------------------------------------------------------
--------------------------------------------------------------------------------
--------------------------------------------------------------------------------
--------------------------------------------------------------------------------
--------------------------------------------------------------------------------
--------------------------------------------------------------------------------
--------------------------------------------------------------------------------
--------------------------------------------------------------------------------
--------------------------------------------------------------------------------
--------------------------------------------------------------------------------
----------------------------------------------------AGGTGGTGATTGAAATGTTAAAGCTCAC
AAGTAGATTTACATAAATGCAAAAGGATTTCAAGTTTAGAAGAGCTATTTGTGTGTTTACACTTTTATTTTACAAAATTT
AACCAGTTATGATTAGTTTGCGAACGCAACCGCTTCAATTTTATAAATTAAACCCATTCAAGAATATTGATAGCGCCAAA
CTAGCA
>31-154_mut5
TGCATCAAAATTACGCTGAGTAGAAACTGGCATATTCCTAAACAGTCCTTGCTGTAATAAGTTTTACATGCACTATGAAG
AGTAACCTCCAAACAACAACAAAAATCTATATTCAGAGACACACCCATAGATATCTGCAATTGTTTCGGCAAGGCTTCTA
CAAATTCAATGGGAAGATGAGGATCGATGCCTTATCAAGTGGACAGGCGAAATATGTAACAATTTGAATTCTTAATATTT
ACAAGTCCAGTTTGCTACTAAATTTTATTTTTAAAATTTTTTTGGTTATAATTTGATTTCATCACTAAAAGTTAAATTTA
AATTCTTCAATTTTACTTTTATCAGTTACACTCTGTGTATAGATGATCTACTTAGCTATTTGTGTTGATTCTTAGCTTTC
AAAGGTTGCTTTCAAATATTAGCTTTTAGCCTTTCA--------------------------------------------
--------------------------------------------------------------------------------
-----------------------------------------------------------------CCAATAGTGACAAAC
CTTATTGTATTACTATATTAAAATTTGTGCAGTTTTTAGATGGTGCACAAAACAAGAACAACAAATCTTAGCGCAAAAAC
GAAGTCATATTTATATTAAACCCAACGGAGAGGGGAACCCCTGTTGTCAGTTATTACTATGGAGTTTTCTTGGGGGACCA
TTTCACTTATTTTAAGTTTGACTTTGACTACTGATACACCCGACCATATATTAATTACATGAAGTTACAAACCTTTTTTT
TTTTTTTTTTGATAAAAAGAAATTACAAATCTTTATCTAATTTTTTTTCAGAATTTTCTTTTCAACTAGGTATGTGAACA
TACAAAACTTACATTTCTATATGTTTCAATGTCTGTGAAATTCAGTCGATTAAGGTGGTGATTGAAATGTTAAAGCTCAC
AAGTAGATTTACATAAATGCAAAAGGATTTCAAGTTTAGAAGAGCTATTTGTGTGTTTACACTTTTATTTTACAAAATTT
AACCAGTTATGATTAGTTTGCGAACGCAACCGCTTCAATTTTATAAATTAAACCCATTCAAGAATATTGATAGCGCCAAA
CTAGCA
>45-135_mut6
TGCATCAAAATTACGCTGAGTAGAAACTGGCATATTCCTAAACAGTCCTTGCTGTAATAAGTTTTACATGCACTATGAAG
AGTAACCTCCAAACAACAACAAAAATCTATATTCAGAGACACACCCATAGATATCTGCAATTGTTTCGGCAAGGCTTCTA
CAAATTCAATGGGAAGATGAGGATCGATGCCTTATCAAGTGGACAGGCGAAATATGTAACAATTTGAATTCTTAATATTT
ACAAGTCCAGTTTGCTACTAAATTTTATTTTTAAAATTTTTTTGGTTATAATTTGATTTCATCACTAAAAGTTAAATTTA
AATTCTTCAATTTTACTTTTATCAGTTACACTCTGTGTATAGATGATCTACTTAGCTATTTGTGTTGATTCTTAGCTTTC
AAAGGTTGCTTTCAAATATTAGCTTTTAGCCTTTCA-GAGGGAACCACATTGTCAGATTTTTTGGGACCATTAATTTCTT
TTCACTCTTTTCTTTCACTTATTTAAGCTTAACTTTGACAAAAATTAGTAGCCCCACCTAATATTAACACATGAAATCAC
AGGTACTGCACATATACATCTTTTGGCCTTTCAGGTTACTGCACATACATATGTTTATGGACTTACCAATAGTGACAAAC
CTTATTGTATTACTATATTAAAATTTGTGCAGTTTT-AGATGGTGCACAAAACAAGAACAACAAATCTTAGCGCAAAAAC
GAAGTCATATTTATATTAAACCCAACGGAGAGGGGAACCCCTGTTGTCAGTTATT-CT-TGGGGTTTTCTTGGGGGACCA
TTTCACTTATTTTAAGTTTGACTTTGACTACTGATACACCCGACCATATATTAATTACATGAAGTTACAAACCTTTTTTT
TTTTTTTTTTGATAAAAAGAAATTACAAATCTTTATCTAATTTTTTTTCAGAATTTTCTTTTCAACTAGGTATGTGAACA
TACAAAACTTACATTTCTATATGTTTCAATGTCTGTGAAATTCAGTCGATTAAGGTGGTGATTGAAATGTTAAAGCTCAC
AAGTAGATTTACATAAATGCAAAAGGATTTCAAGTTTAGAAGAGCTATTTGTGTGTTTACACTTTTATTTTACAAAATTT
AACCAGTTATGATTAGTTTGCGAACGCAACCGCTTCAATTTTATAAATTAAACCCATTCAAGAATATTGATAGCGCCAAA
CTAGCA
>39-116_mut7
TGCATCAAAATTACGCTGAGTAGAAACTGGCATATTCCTAAACAGTCCTTGCTGTAATAAGTTTTACATGCACTATGAAG
AGTAACCTCCAAACAACAACAAAAATCTATATTCAGAGACACACCCATAGATATCTGCAATTGTTTCGGCAAGGCTTCTA
CAAATTCAATGGGAAGATGAGGATCGATGCCTTATCAAGTGGACAGGCGAAATATGTAACAATTTGAATTCTTAATATTT
ACAAGTCCAGTTTGCTACTAAATTTTATTTTTAAAATTTTTTTGGTTATAATTTGATTTCATCACTAAAAGTTAAATTTA
AATTCTTCAATTTTACTTTTATCAGTTACACTCTGTGTATAGATGATCTACTTAGCTATTTGTGTTGATTCTTAGCTTTC
AAAGGTTGCTTTCAAATATTAGCTTTTAGCCTTTCA--------------------------------------------
--------------------------------------------------------------------------------
--GTACTGCACATATACATCTTTTGGCCTTTCAGGTTACTGCACATACATATGTTTATGGACTTACCAATAGTGACAAAC
CTTATTGTATTACTATATTAAAATTTGTGCAGTTTT-AGATGGTGCACAAAACAAGAACAACAAATCTTA----------
--------------------------------------------------------------------------------
---------------------------------------------------------CATGAAGTTACAAACCTTTTTTT
TTTTTTTTTTGATAAAAAGAAATTACAAATCTTTATCTAATTTTTTTTCAGAATTTTCTTTTCAACTAGGTATGTGAACA
TACAAAACTTACATTTCTATATGTTTCAATGTCTGTGAAATTCAGTCGATTAAGGTGGTGATTGAAATGTTAAAGCTCAC
AAGTAGATTTACATAAATGCAAAAGGATTTCAAGTTTAGAAGAGCTATTTGTGTGTTTACACTTTTATTTTACAAAATTT
AACCAGTTATGATTAGTTTGCGAACGCAACCGCTTCAATTTTATAAATTAAACCCATTCAAGAATATTGATAGCGCCAAA
CTAGCA
