# Supplementary material for: Evolution of repressive sequences within an enhancer contributed to morphological diversity in crucifer plants
Source: Proc Natl Acad Sci U S A. 2025 Dec 16;122(51):e2515732122. doi: 10.1073/pnas.2515732122 (PMC12745806; doi:10.1073/pnas.2515732122)
Supplement: Supplementary file 3 — Dataset S02 (TXT) [file pnas.2515732122.sd02.txt]

>WT_between_2709bp_and_631bp_from_LMI1_start_codon
ACCCCATAAAAAGCATCCATACAGTACTTTTTAAAAAGATAATAATGTGACGAGAGTATAGTCTATAGCTTTCTCCCAGA
AGGAGGGGGACCTTTTTCTTGATTACCGATCTTAGTAACTAATGGATCAAACAAATATATGAAATTGTATTTGTAATATA
AAAAAGGCATTTTCAAGTAATGAAACTATTTCTAAAAAGTCCCAAAGAACAATAACAATCGGAAATTAGTTGTTCGCTGT
ACGGGTTGGGTTCTCCTCAATATCTGAGTTTTTTCGTTACGTCTCCCTTTTTTCTTTCTAATGCATGCATGAGATGAGTC
TCTGTTGAAGTTTTTATCGGATATTATATAATTTATTTTACCTTATTAACGTATTTCAAGACTCATTGCTTCTTTTTTTG
TTTTCTTTGTTAAAAGGCGTTAATTGATTACCTTCTGGTTCTTAACATTATTTGCTATATATTTGATCCAAAACATGACT
TTACTACATGGAAAAGGTAATTACCCTAAGAACCTTTAGTAGTCTATTCAAAATAAAAATGTATATGAATATGAAAAATT
GGAGATTCATGCCGAATGCTATTATAAATGTTTTTTTTTTTGGGATGAAAAATCGTTCTTATTTCTCATTTTACCCACAC
ATAATACTATGGAAAACCATATATTTGCGTGTTTACACGAAAACGTATTATTTCGGCTTATAAAGACAGCTTATTTTTGG
TCGATACCAAAGACTTTTTATGCAGGGTCTTAGCTAAAATAGTGAGTTAAAATAAAAGAAAATAAAGAGTACGATAAGTT
GTTATCAACGGATCCTTTGCAATGAATGCAATCATCGAAACCCATTAAATTTCTACAAAAAAAAAAAACTTAAATTAACT
ACGAAAATTGTGATGTCTCATCTCTTTCAAGAGTTTAGGCTTCCCTTTTTTCTTATGCACTGTCGTTAGTTTTAAATCTC
ATTACTTATCATAAATCTGTTCAAAACATATCTACTTTTAACATAGAAAAAGATTCCTCTCCTCTCCCTCTCTCTTAGAG
TGTTACACATCAACAATTTGTTAAGTAGCAATTGAATATGAGAGAGAGAGAGAGAGATTGTGTGTAGAACTGCAAGTTAA
TAAAAGAATGTGGGGGTAAAGAGAGAAAGAAGAGTACACAGTAGATGAGGACAATGAGACTTAGTTTTCAAACTTCTTCT
TTGCTTTGGCTTTTATTGGTCATATCAGACTCTTTATATATAGATCATCTACTACTTAGCTCTCTGTGTTGATTCTTAGC
TTTCAAAGGTAGCTTTTGGCCTCAC-CCTATACTCTTACAGGTTACTGCACATATACATTGTTATGGACTTGCCACTAGT
GTCAAACCTTTTGCATATTAATTTTTCACATATATATAAGTATAGCTTTACATGTTGTGTATATCTTGACAATAAAAAAG
ATGTTGTGTATGTAATGACAAAACAATAACTGATAATCTTAGGACCAAGAATGAAGGCATAACCAAAGG-AGAGGGAACC
ACATTGTCAGATTTTTTGGGACCATTAATTTCTTTTCACTCTTTTCTTTCACTTATTTAAGCTTAACTTTGACAAAAATT
AGTAGCCCCACCT-ATATTAACACATGAAATCACAAAATATTTATATAAAATCTTATCAATTTTCTTTTCAACTACATTT
ATGTTTACATGCCTACACAAATAGTCAATTAAGACGGTGGTTTAAATGTTAATGCCCACAAGTAGATTTATGTAAATGTT
AAAAACTTCCACGTTTAGAAGAGCCGTCAAATAAAATTAATCCACACAGATTTTGAGTTACCATTTATTGGTCTATACTA
TATTTTGATTTATCTTTAAAGTGAGTATTTGGATCATTCACACGTACGGCTCATGATTCACAAGTTCAATTTTAAGCAAT
AGTTTAGAAACTAATTATGAGTATATTAGTTCTAGCAACCATTTTATCAAAAAATTCCAATAATATATTATTTAAGTCTC
TAATTTTGTTTTAAATCAATTTTATTTAAATATCAAATATGCACATGCCCCCGGTCCAGTACTTTGAATTGGTTGGTTCA
CA
>1-5_mut9
ACCCCATAAAAAGCATCCATACAGTACTTTTTAAAAAGATAATAATGTGACGAGAGTATAGTCTATAGCTTTCTCCCAGA
AGGAGGGGGACCTTTTTCTTGATTACCGATCTTAGTAACTAATGGATCAAACAAATATATGAAATTGTATTTGTAATATA
AAAAAGGCATTTTCAAGTAATGAAACTATTTCTAAAAAGTCCCAAAGAACAATAACAATCGGAAATTAGTTGTTCGCTGT
ACGGGTTGGGTTCTCCTCAATATCTGAGTTTTTTCGTTACGTCTCCCTTTTTTCTTTCTAATGCATGCATGAGATGAGTC
TCTGTTGAAGTTTTTATCGGATATTATATAATTTATTTTACCTTATTAACGTATTTCAAGACTCATTGCTTCTTTTTTTG
TTTTCTTTGTTAAAAGGCGTTAATTGATTACCTTCTGGTTCTTAACATTATTTGCTATATATTTGATCCAAAACATGACT
TTACTACATGGAAAAGGTAATTACCCTAAGAACCTTTAGTAGTCTATTCAAAATAAAAATGTATATGAATATGAAAAATT
GGAGATTCATGCCGAATGCTATTATAAATGTTTTTTTTTTTGGGATGAAAAATCGTTCTTATTTCTCATTTTACCCACAC
ATAATACTATGGAAAACCATATATTTGCGTGTTTACACGAAAACGTATTATTTCGGCTTATAAAGACAGCTTATTTTTGG
TCGATACCAAAGACTTTTTATGCAGGGTCTTAGCTAAAATAGTGAGTTAAAATAAAAGAAAATAAAGAGTACGATAAGTT
GTTATCAACGGATCCTTTGCAATGAATGCAATCATCGAAACCCATTAAATTTCTACAAAAAAAAAAAACTTAAATTAACT
ACGAAAATTGTGATGTCTCATCTCTTTCAAGAGTTTAGGCTTCCCTTTTTTCTTATGCACTGTCGTTAGTTTTAAATCTC
ATTACTTATCATAAATCTGTTCAAAACATATCTACTTTTAACATAGAAAAAGATTCCTCTCCTCTCCCTCTCTCTTAGAG
TGTTACACATCAACAATTTGTTAAGTAGCAATTGAATATGAGAGAGAGAGAGAGAGATTGTGTGTAGAACTGCAAGTTAA
TAAAAGAATGTGGGGGTAAAGAGAGAAAGAAGAGTACACAGTAGATGAGGACAATGAGACTTAGTTTTCAAACTTCTTCT
TTGCTTTGGCTTTTATTGGTCATATCAGACTCTTTATATATAGATCATCTACTACTTAGCTCTCTGTGTTGATTCTTAGC
TTTCAAAGGTAGCTTTTGGCCTCAC-CCTATACTCTTACAGGTTACTGCACATATACATTGTTATGGACTTGCCACTAGT
GTCAAACCTTTTGCATATTAATTTTTCACATATATATAAGTATAGCTTTACATGTTGTGTATATCTTGACAATAAAAAAG
ATGTTGTGTATGTAATGACAAAACAATAACTGATAATCTTAGGACCAAGAATGAAG----------------AGGGAACC
ACATTGTCAGATTTTTTGGGACCATTAATTTCTTTTCACTCTTTTCTTTCACTTATTTAAGCTTAACTTTGACAAAAATT
AGTAGCCCCACCT-ATATTAACACATGAAATCACAAAATATTTATATAAAATCTTATCAATTTTCTTTTCAACTACATTT
ATGTTTACATGCCTACACAAATAGTCAATTAAGACGGTGGTTTAAATGTTAATGCCCACAAGTAGATTTATGTAAATGTT
AAAAACTTCCACGTTTAGAAGAGCCGTCAAATAAAATTAATCCACACAGATTTTGAGTTACCATTTATTGGTCTATACTA
TATTTTGATTTATCTTTAAAGTGAGTATTTGGATCATTCACACGTACGGCTCATGATTCACAAGTTCAATTTTAAGCAAT
AGTTTAGAAACTAATTATGAGTATATTAGTTCTAGCAACCATTTTATCAAAAAATTCCAATAATATATTATTTAAGTCTC
TAATTTTGTTTTAAATCAATTTTATTTAAATATCAAATATGCACATGCCCCCGGTCCAGTACTTTGAATTGGTTGGTTCA
CA
>8-17_mut10
ACCCCATAAAAAGCATCCATACAGTACTTTTTAAAAAGATAATAATGTGACGAGAGTATAGTCTATAGCTTTCTCCCAGA
AGGAGGGGGACCTTTTTCTTGATTACCGATCTTAGTAACTAATGGATCAAACAAATATATGAAATTGTATTTGTAATATA
AAAAAGGCATTTTCAAGTAATGAAACTATTTCTAAAAAGTCCCAAAGAACAATAACAATCGGAAATTAGTTGTTCGCTGT
ACGGGTTGGGTTCTCCTCAATATCTGAGTTTTTTCGTTACGTCTCCCTTTTTTCTTTCTAATGCATGCATGAGATGAGTC
TCTGTTGAAGTTTTTATCGGATATTATATAATTTATTTTACCTTATTAACGTATTTCAAGACTCATTGCTTCTTTTTTTG
TTTTCTTTGTTAAAAGGCGTTAATTGATTACCTTCTGGTTCTTAACATTATTTGCTATATATTTGATCCAAAACATGACT
TTACTACATGGAAAAGGTAATTACCCTAAGAACCTTTAGTAGTCTATTCAAAATAAAAATGTATATGAATATGAAAAATT
GGAGATTCATGCCGAATGCTATTATAAATGTTTTTTTTTTTGGGATGAAAAATCGTTCTTATTTCTCATTTTACCCACAC
ATAATACTATGGAAAACCATATATTTGCGTGTTTACACGAAAACGTATTATTTCGGCTTATAAAGACAGCTTATTTTTGG
TCGATACCAAAGACTTTTTATGCAGGGTCTTAGCTAAAATAGTGAGTTAAAATAAAAGAAAATAAAGAGTACGATAAGTT
GTTATCAACGGATCCTTTGCAATGAATGCAATCATCGAAACCCATTAAATTTCTACAAAAAAAAAAAACTTAAATTAACT
ACGAAAATTGTGATGTCTCATCTCTTTCAAGAGTTTAGGCTTCCCTTTTTTCTTATGCACTGTCGTTAGTTTTAAATCTC
ATTACTTATCATAAATCTGTTCAAAACATATCTACTTTTAACATAGAAAAAGATTCCTCTCCTCTCCCTCTCTCTTAGAG
TGTTACACATCAACAATTTGTTAAGTAGCAATTGAATATGAGAGAGAGAGAGAGAGATTGTGTGTAGAACTGCAAGTTAA
TAAAAGAATGTGGGGGTAAAGAGAGAAAGAAGAGTACACAGTAGATGAGGACAATGAGACTTAGTTTTCAAACTTCTTCT
TTGCTTTGGCTTTTATTGGTCATATCAGACTCTTTATATATAGATCATCTACTACTTAGCTCTCTGTGTTGATTCTTAGC
TTTCAAAGGTAGCTTTTGGCCTCAC-CCTATACTCTTACAGGTTACTGCACATATACATTGTTATGGACTTGCCACTAGT
GTCAAACCTTTTGCATATTAATTTTTCACATATATATAAGTATAGCTTTACATGTTGTGTATATCTTGACAATAAAAAAG
ATGTTGTGTATGTAATGACAAAACAATAACTGATAATCTTAGGACCAAGAATGAAGGCATAACCAAAGG-----------
--------------------------------------------------------------------------------
--------------ATATTAACACATGAAATCACAAAATATTTATATAAAATCTTATCAATTTTCTTTTCAACTACATTT
ATGTTTACATGCCTACACAAATAGTCAATTAAGACGGTGGTTTAAATGTTAATGCCCACAAGTAGATTTATGTAAATGTT
AAAAACTTCCACGTTTAGAAGAGCCGTCAAATAAAATTAATCCACACAGATTTTGAGTTACCATTTATTGGTCTATACTA
TATTTTGATTTATCTTTAAAGTGAGTATTTGGATCATTCACACGTACGGCTCATGATTCACAAGTTCAATTTTAAGCAAT
AGTTTAGAAACTAATTATGAGTATATTAGTTCTAGCAACCATTTTATCAAAAAATTCCAATAATATATTATTTAAGTCTC
TAATTTTGTTTTAAATCAATTTTATTTAAATATCAAATATGCACATGCCCCCGGTCCAGTACTTTGAATTGGTTGGTTCA
CA
>5-106_mut11
ACCCCATAAAAAGCATCCATACAGTACTTTTTAAAAAGATAATAATGTGACGAGAGTATAGTCTATAGCTTTCTCCCAGA
AGGAGGGGGACCTTTTTCTTGATTACCGATCTTAGTAACTAATGGATCAAACAAATATATGAAATTGTATTTGTAATATA
AAAAAGGCATTTTCAAGTAATGAAACTATTTCTAAAAAGTCCCAAAGAACAATAACAATCGGAAATTAGTTGTTCGCTGT
ACGGGTTGGGTTCTCCTCAATATCTGAGTTTTTTCGTTACGTCTCCCTTTTTTCTTTCTAATGCATGCATGAGATGAGTC
TCTGTTGAAGTTTTTATCGGATATTATATAATTTATTTTACCTTATTAACGTATTTCAAGACTCATTGCTTCTTTTTTTG
TTTTCTTTGTTAAAAGGCGTTAATTGATTACCTTCTGGTTCTTAACATTATTTGCTATATATTTGATCCAAAACATGACT
TTACTACATGGAAAAGGTAATTACCCTAAGAACCTTTAGTAGTCTATTCAAAATAAAAATGTATATGAATATGAAAAATT
GGAGATTCATGCCGAATGCTATTATAAATGTTTTTTTTTTTGGGATGAAAAATCGTTCTTATTTCTCATTTTACCCACAC
ATAATACTATGGAAAACCATATATTTGCGTGTTTACACGAAAACGTATTATTTCGGCTTATAAAGACAGCTTATTTTTGG
TCGATACCAAAGACTTTTTATGCAGGGTCTTAGCTAAAATAGTGAGTTAAAATAAAAGAAAATAAAGAGTACGATAAGTT
GTTATCAACGGATCCTTTGCAATGAATGCAATCATCGAAACCCATTAAATTTCTACAAAAAAAAAAAACTTAAATTAACT
ACGAAAATTGTGATGTCTCATCTCTTTCAAGAGTTTAGGCTTCCCTTTTTTCTTATGCACTGTCGTTAGTTTTAAATCTC
ATTACTTATCATAAATCTGTTCAAAACATATCTACTTTTAACATAGAAAAAGATTCCTCTCCTCTCCCTCTCTCTTAGAG
TGTTACACATCAACAATTTGTTAAGTAGCAATTGAATATGAGAGAGAGAGAGAGAGATTGTGTGTAGAACTGCAAGTTAA
TAAAAGAATGTGGGGGTAAAGAGAGAAAGAAGAGTACACAGTAGATGAGGACAATGAGACTTAGTTTTCAAACTTCTTCT
TTGCTTTGGCTTTTATTGGTCATATCAGACTCTTTATATATAGATCATCTACTACTTAGCTCTCTGTGTTGATTCTTAGC
TTTCAAAGGTAGCTTTTGGCCTCAC-CCTATACTCTTACAGGTTACTGCACATATACATTGTTATGGACTTGCCACTAGT
GTCAAACCTTTTGCATATTAATTTTTCACATATATATAAGTATAGCTTTACATGTTGTGTATATCTTGACAATAAAAAAG
ATGTTGTGTATGTAATGACAAAACAATAACTGATAATCTTAGGACCTCT-------------------------------
--------------------------------------------------------------------------------
--------------------------------------------------------------------------------
--------------------------------------------------------------------------------
-------------------------------------------------ATTTTGAGTTACCATTTATTGGTCTATACTA
TATTTTGATTTATCTTTAAAGTGAGTATTTGGATCATTCACACGTACGGCTCATGATTCACAAGTTCAATTTTAAGCAAT
AGTTTAGAAACTAATTATGAGTATATTAGTTCTAGCAACCATTTTATCAAAAAATTCCAATAATATATTATTTAAGTCTC
TAATTTTGTTTTAAATCAATTTTATTTAAATATCAAATATGCACATGCCCCCGGTCCAGTACTTTGAATTGGTTGGTTCA
CA
>1-8_mut12
ACCCCATAAAAAGCATCCATACAGTACTTTTTAAAAAGATAATAATGTGACGAGAGTATAGTCTATAGCTTTCTCCCAGA
AGGAGGGGGACCTTTTTCTTGATTACCGATCTTAGTAACTAATGGATCAAACAAATATATGAAATTGTATTTGTAATATA
AAAAAGGCATTTTCAAGTAATGAAACTATTTCTAAAAAGTCCCAAAGAACAATAACAATCGGAAATTAGTTGTTCGCTGT
ACGGGTTGGGTTCTCCTCAATATCTGAGTTTTTTCGTTACGTCTCCCTTTTTTCTTTCTAATGCATGCATGAGATGAGTC
TCTGTTGAAGTTTTTATCGGATATTATATAATTTATTTTACCTTATTAACGTATTTCAAGACTCATTGCTTCTTTTTTTG
TTTTCTTTGTTAAAAGGCGTTAATTGATTACCTTCTGGTTCTTAACATTATTTGCTATATATTTGATCCAAAACATGACT
TTACTACATGGAAAAGGTAATTACCCTAAGAACCTTTAGTAGTCTATTCAAAATAAAAATGTATATGAATATGAAAAATT
GGAGATTCATGCCGAATGCTATTATAAATGTTTTTTTTTTTGGGATGAAAAATCGTTCTTATTTCTCATTTTACCCACAC
ATAATACTATGGAAAACCATATATTTGCGTGTTTACACGAAAACGTATTATTTCGGCTTATAAAGACAGCTTATTTTTGG
TCGATACCAAAGACTTTTTATGCAGGGTCTTAGCTAAAATAGTGAGTTAAAATAAAAGAAAATAAAGAGTACGATAAGTT
GTTATCAACGGATCCTTTGCAATGAATGCAATCATCGAAACCCATTAAATTTCTACAAAAAAAAAAAACTTAAATTAACT
ACGAAAATTGTGATGTCTCATCTCTTTCAAGAGTTTAGGCTTCCCTTTTTTCTTATGCACTGTCGTTAGTTTTAAATCTC
ATTACTTATCATAAATCTGTTCAAAACATATCTACTTTTAACATAGAAAAAGATTCCTCTCCTCTCCCTCTCTCTTAGAG
TGTTACACATCAACAATTTGTTAAGTAGCAATTGAATATGAGAGAGAGAGAGAGAGATTGTGTGTAGAACTGCAAGTTAA
TAAAAGAATGTGGGGGTAAAGAGAGAAAGAAGAGTACACAGTAGATGAGGACAATGAGACTTAGTTTTCAAACTTCTTCT
TTGCTTTGGCTTTTATTGGTCATATCAGACTCTTTATATATAGATCATCTACTACTTAGCTCTCTGTGTTGATTCTTAGC
TTTCAAAGGTAGCTTTTGGCCTCACCCCTATACTCTTACAGGTTACAAAAAATCTGAC----------------------
--------------------------------------------------------------------------------
-----------------------------------------------------------------AAGG-AGAGGGAACC
ACATTGTCAGATTTTTTGGGACCATTAATTTCTTTTCACTCTTTTCTTTCACTTATTTAAGCTTAACTTTGACAAAAATT
AGTAGCCCCACCT-------------GAAATCACAAAATATTTATATAAAATCTTATCAATTTTCTTTTCAACTACATTT
ATGTTTACATGCCTACACAAATAGTCAATTAAGACGGTGGTTTAAATGTTAATGCCCACAAGTAGATTTATGTAAATGTT
AAAAACTTCCACGTTTAGAAGAGCCGTCAAATAAAATTAATCCACACAGATTTTGAGTTACCATTTATTGGTCTATACTA
TATTTTGATTTATCTTTAAAGTGAGTATTTGGATCATTCACACGTACGGCTCATGATTCACAAGTTCAATTTTAAGCAAT
AGTTTAGAAACTAATTATGAGTATATTAGTTCTAGCAACCATTTTATCAAAAAATTCCAATAATATATTATTTAAGTCTC
TAATTTTGTTTTAAATCAATTTTATTTAAATATCAAATATGCACATGCCCCCGGTCCAGTACTTTGAATTGGTTGGTTCA
CA
>33-61_mut13
ACCCCATAAAAAGCATCCATACAGTACTTTTTAAAAAGATAATAATGTGACGAGAGTATAGTCTATAGCTTTCTCCCAGA
AGGAGGGGGACCTTTTTCTTGATTACCGATCTTAGTAACTAATGGATCAAACAAATATATGAAATTGTATTTGTAATATA
AAAAAGGCATTTTCAAGTAATGAAACTATTTCTAAAAAGTCCCAAAGAACAATAACAATCGGAAATTAGTTGTTCGCTGT
ACGGGTTGGGTTCTCCTCAATATCTGAGTTTTTTCGTTACGTCTCCCTTTTTTCTTTCTAATGCATGCATGAGATGAGTC
TCTGTTGAAGTTTTTATCGGATATTATATAATTTATTTTACCTTATTAACGTATTTCAAGACTCATTGCTTCTTTTTTTG
TTTTCTTTGTTAAAAGGCGTTAATTGATTACCTTCTGGTTCTTAACATTATTTGCTATATATTTGATCCAAAACATGACT
TTACTACATGGAAAAGGTAATTACCCTAAGAACCTTTAGTAGTCTATTCAAAATAAAAATGTATATGAATATGAAAAATT
GGAGATTCATGCCGAATGCTATTATAAATGTTTTTTTTTTTGGGATGAAAAATCGTTCTTATTTCTCATTTTACCCACAC
ATAATACTATGGAAAACCATATATTTGCGTGTTTACACGAAAACGTATTATTTCGGCTTATAAAGACAGCTTATTTTTGG
TCGATACCAAAGACTTTTTATGCAGGGTCTTAGCTAAAATAGTGAGTTAAAATAAAAGAAAATAAAGAGTACGATAAGTT
GTTATCAACGGATCCTTTGCAATGAATGCAATCATCGAAACCCATTAAATTTCTACAAAAAAAAAAAACTTAAATTAACT
ACGAAAATTGTGATGTCTCATCTCTTTCAAGAGTTTAGGCTTCCCTTTTTTCTTATGCACTGTCGTTAGTTTTAAATCTC
ATTACTTATCATAAATCTGTTCAAAACATATCTACTTTTAACATAGAAAAAGATTCCTCTCCTCTCCCTCTCTCTTAGAG
TGTTACACATCAACAATTTGTTAAGTAGCAATTGAATATGAGAGAGAGAGAGAGAGATTGTGTGTAGAACTGCAAGTTAA
TAAAAGAATGTGGGGGTAAAGAGAGAAAGAAGAGTACACAGTAGATGAGGACAATGAGACTTAGTTTTCAAACTTCTTCT
TTGCTTTGGCTTTTATTGGTCATATCAGACTCTTTATATATAGATCATCTACTACTTAGCTCTCTGTGTTGATTCTTAGC
TTTCAAAGGTAGCTTTTGGCCTCAC-CAGGTGGGGCTACTAATTTTTGTCAAAGTTAAGCTTAAATAAGTGAAAGAAAAG
AGTGAAAAGAAATTAATGGTCCCAAAAAATCTGACAATGTGGTTCCCTCTCCTTTGGTTATGCCTTCATTCTTGGTCCTA
AGATTATCAGTTATTGTTTTGTCATTACATACACAACATCTTTTTTATTGTCAAGATATACACAACATG-TAAAGCTATA
CTTATATATATGTGAAAAATTAATATGCAAAAGGTTTGACACTAGTGGCAAGTCCATAACAATGTATATGTGCAGTAACC
TGTAAGAGTAT---ATATTAACACATGAAATCACAAAATATTTATATAAAATCTTATCAATTTTCTTTTCAACTACATTT
ATGTTTACATGCCTACACAAATAGTCAATTAAGACGGTGGTTTAAATGTTAATGCCCACAAGTAGATTTATGTAAATGTT
AAAAACTTCCACGTTTAGAAGAGCCGTCAAATAAAATTAATCCACACAGATTTTGAGTTACCATTTATTGGTCTATACTA
TATTTTGATTTATCTTTAAAGTGAGTATTTGGATCATTCACACGTACGGCTCATGATTCACAAGTTCAATTTTAAGCAAT
AGTTTAGAAACTAATTATGAGTATATTAGTTCTAGCAACCATTTTATCAAAAAATTCCAATAATATATTATTTAAGTCTC
TAATTTTGTTTTAAATCAATTTTATTTAAATATCAAATATGCACATGCCCCCGGTCCAGTACTTTGAATTGGTTGGTTCA
CA
>18-53_mut14
ACCCCATAAAAAGCATCCATACAGTACTTTTTAAAAAGATAATAATGTGACGAGAGTATAGTCTATAGCTTTCTCCCAGA
AGGAGGGGGACCTTTTTCTTGATTACCGATCTTAGTAACTAATGGATCAAACAAATATATGAAATTGTATTTGTAATATA
AAAAAGGCATTTTCAAGTAATGAAACTATTTCTAAAAAGTCCCAAAGAACAATAACAATCGGAAATTAGTTGTTCGCTGT
ACGGGTTGGGTTCTCCTCAATATCTGAGTTTTTTCGTTACGTCTCCCTTTTTTCTTTCTAATGCATGCATGAGATGAGTC
TCTGTTGAAGTTTTTATCGGATATTATATAATTTATTTTACCTTATTAACGTATTTCAAGACTCATTGCTTCTTTTTTTG
TTTTCTTTGTTAAAAGGCGTTAATTGATTACCTTCTGGTTCTTAACATTATTTGCTATATATTTGATCCAAAACATGACT
TTACTACATGGAAAAGGTAATTACCCTAAGAACCTTTAGTAGTCTATTCAAAATAAAAATGTATATGAATATGAAAAATT
GGAGATTCATGCCGAATGCTATTATAAATGTTTTTTTTTTTGGGATGAAAAATCGTTCTTATTTCTCATTTTACCCACAC
ATAATACTATGGAAAACCATATATTTGCGTGTTTACACGAAAACGTATTATTTCGGCTTATAAAGACAGCTTATTTTTGG
TCGATACCAAAGACTTTTTATGCAGGGTCTTAGCTAAAATAGTGAGTTAAAATAAAAGAAAATAAAGAGTACGATAAGTT
GTTATCAACGGATCCTTTGCAATGAATGCAATCATCGAAACCCATTAAATTTCTACAAAAAAAAAAAACTTAAATTAACT
ACGAAAATTGTGATGTCTCATCTCTTTCAAGAGTTTAGGCTTCCCTTTTTTCTTATGCACTGTCGTTAGTTTTAAATCTC
ATTACTTATCATAAATCTGTTCAAAACATATCTACTTTTAACATAGAAAAAGATTCCTCTCCTCTCCCTCTCTCTTAGAG
TGTTACACATCAACAATTTGTTAAGTAGCAATTGAATATGAGAGAGAGAGAGAGAGATTGTGTGTAGAACTGCAAGTTAA
TAAAAGAATGTGGGGGTAAAGAGAGAAAGAAGAGTACACAGTAGATGAGGACAATGAGACTTAGTTTTCAAACTTCTTCT
TTGCTTTGGCTTTTATTGGTCATATCAGACTCTTTATATATAGATCATCTACTACTTAGCTCTCTGTGTTGATTCTTAGC
TTTCAAAGGTAGCTTTTGGCCTCAC-C-----------------------------------------------------
--------------------------------------------------------------------------------
--------------------------------------------------------------------------------
--------------------------------------------------------------------------------
--------------ATATTAACACATGAAATCACAAAATATTTATATAAAATCTTATCAATTTTCTTTTCAACTACATTT
ATGTTTACATGCCTACACAAATAGTCAATTAAGACGGTGGTTTAAATGTTAATGCCCACAAGTAGATTTATGTAAATGTT
AAAAACTTCCACGTTTAGAAGAGCCGTCAAATAAAATTAATCCACACAGATTTTGAGTTACCATTTATTGGTCTATACTA
TATTTTGATTTATCTTTAAAGTGAGTATTTGGATCATTCACACGTACGGCTCATGATTCACAAGTTCAATTTTAAGCAAT
AGTTTAGAAACTAATTATGAGTATATTAGTTCTAGCAACCATTTTATCAAAAAATTCCAATAATATATTATTTAAGTCTC
TAATTTTGTTTTAAATCAATTTTATTTAAATATCAAATATGCACATGCCCCCGGTCCAGTACTTTGAATTGGTTGGTTCA
CA
>lmi1enh-
ACCCCATAAAAAGCATCCATACAGTACTTTTTAAAAAGATAATAATGTGACGAGAGTATAGTCTATAGCTTTCTCCCAGA
AGGAGGGGGACCTTTTTCTTGATTACCGATCTTAGTAACTAATGGATCAAACAAATATATGAAATTGTATTTGTAATATA
AAAAAGGCATTTTCAAGTAATGAAACTATTTCTAAAAAGTCCCAAAGAACAATAACAATCGGAAATTAGTTGTTCGCTGT
ACGGGTTGGGTTCTCCTCAATATCTGAGTTTTTTCGTTACGTCTCCCTTTTTTCTTTCTAATGCATGCATGAGATGAGTC
TCTGTTGAAGTTTTTATCGGATATTATATAATTTATTTTACCTTATTAACGTATTTCAAGACTCATTGCTTCTTTTTTTG
TTTTCTTTGTTAAAAGGCGTTAATTGATTACCTTCTGGTTCTTAACATTATTTGCTATATATTTGATCCAAAACATGACT
TTACTACATGGAAAAGGTAATTACCCTAAGAACCTTTAGTAGTCTATTCAAAATAAAAATGTATATGAATATGAAAAATT
GGAGATTCATGCCGAATGCTATTATAAATGTTTTTTTTTTTGGGATGAAAAATCGTTCTTATTTCTCATTTTACCCACAC
ATAATACTATGGAAAACCATATATTTGCGTGTTTACACGAAAACGTATTATTTCGGCTTATAAAGACAGCTTATTTTTGG
TCGATACCAAAGACTTTTTATGCAGGGTCTTAGCTAAAATAGTGAGTTAAAATAAAAGAAAATAAAGAGTACGATAAGTT
GTTATCAACGGATCCTTTGCAATGAATGCAATCATCGAAACCCATTAAATTTCTACAAAAAAAAAAAACTTAAATTAACT
ACGAAAATTGTGATGTCTCATCTCTTTCAAGAGTTTAGGCTTCCCTTTTTTCTTATGCACTGTCGTTAGTTTTAAATCTC
ATTACTTATCATAAATCTGTTCAAAACATATCTACTTTTAACATAGAAAAAGATTCCTCTCCTCTCCCTCTCTCTTAGAG
TGTTACACATCAACAATTTGTTAAGTAGCAATTGAATATGAGAGAGAGAGAGAGAGATTGT-------------------
--------------------------------------------------------------------------------
--------------------------------------------------------------------------------
--------------------------------------------------------------------------------
--------------------------------------------------------------------------------
--------------------------------------------------------------------------------
--------------------------------------------------------------------------------
--------------------------------------------------------------------------------
--------------------------------------------------------------------------------
--------------------------------------------------------------------------------
--------------------------------------------------------------------------------
--------------------------------------------------------------------------------
---------TTTAAATCAATTTTATTTAAATATCAAATATGCACATGCCCCCGGTCCAGTACTTTGAATTGGTTGGTTCA
CA
>31-154_mut5
ACCCCATAAAAAGCATCCATACAGTACTTTTTAAAAAGATAATAATGTGACGAGAGTATAGTCTATAGCTTTCTCCCAGA
AGGAGGGGGACCTTTTTCTTGATTACCGATCTTAGTAACTAATGGATCAAACAAATATATGAAATTGTATTTGTAATATA
AAAAAGGCATTTTCAAGTAATGAAACTATTTCTAAAAAGTCCCAAAGAACAATAACAATCGGAAATTAGTTGTTCGCTGT
ACGGGTTGGGTTCTCCTCAATATCTGAGTTTTTTCGTTACGTCTCCCTTTTTTCTTTCTAATGCATGCATGAGATGAGTC
TCTGTTGAAGTTTTTATCGGATATTATATAATTTATTTTACCTTATTAACGTATTTCAAGACTCATTGCTTCTTTTTTTG
TTTTCTTTGTTAAAAGGCGTTAATTGATTACCTTCTGGTTCTTAACATTATTTGCTATATATTTGATCCAAAACATGACT
TTACTACATGGAAAAGGTAATTACCCTAAGAACCTTTAGTAGTCTATTCAAAATAAAAATGTATATGAATATGAAAAATT
GGAGATTCATGCCGAATGCTATTATAAATGTTTTTTTTTTTGGGATGAAAAATCGTTCTTATTTCTCATTTTACCCACAC
ATAATACTATGGAAAACCATATATTTGCGTGTTTACACGAAAACGTATTATTTCGGCTTATAAAGACAGCTTATTTTTGG
TCGATACCAAAGACTTTTTATGCAGGGTCTTAGCTAAAATAGTGAGTTAAAATAAAAGAAAATAAAGAGTACGATAAGTT
GTTATCAACGGATCCTTTGCAATGAATGCAATCATCGAAACCCATTAAATTTCTACAAAAAAAAAAAACTTAAATTAACT
ACGAAAATTGTGATGTCTCATCTCTTTCAAGAGTTTAGGCTTCCCTTTTTTCTTATGCACTGTCGTTAGTTTTAAATCTC
ATTACTTATCATAAATCTGTTCAAAACATATCTACTTTTAACATAGAAAAAGATTCCTCTCCTCTCCCTCTCTCTTAGAG
TGTTACACATCAACAATTTGTTAAGTAGCAATTGAATATGAGAGAGAGAGAGAGAGATTGTGTGTAGAACTGCAAGTTAA
TAAAAGAATGTGGGGGTAAAGAGAGAAAGAAGAGTACACAGTAGATGAGGACAATGAGACTTAGTTTTCAAACTTCTTCT
TTGCTTTGGCTTTTATTGGTCATATCAGACTCTTTATATATAGATCATCTACTACTTAGCTCTCTGTGTTGATTCTTAGC
TTTCAAAGGTAGCTTTTGGCCTCAC-CCTATACTCTTACAGGTTACTGCACATATACATTGTTATGGACTTGCCACTAGT
GTCAAACCTTTTGCATATTAATTTTTCACATATATATAAGTATAGCTTTACATGTTGTGTATATCTTGACAATAAAAAAG
ATGTTGTGTATGTAATGACAAAACAATAACTGATAATCTTAGGACCAAGAATGAAGGCATAACCAAAGGTAGAGGGAACC
ACATTGTCAGATTTTTTGGGACCATTAATTTCTTTTCACTCTTTTCTTTCACTTATTTAAGCTTAACTTTGACAAAAATT
AGTAGCCCCACCTAATATTAACACATGAAATCACAAAATATTTATATAAAATCTTATCAATTTTCTTTTCAACTACATTT
ATGTTTACATGCCTACACAAATAGTCAATTAAGACGGTGGTTTAAATGTTAATGCCCACAAGTAGATTTATGTAAATGTT
AAAAACTTCCACGTTTAGAAGAGCCGTCAAATAAAATTAATCCACACAGATTTTGAGTTACCATTTATTGGTCTATACTA
TATTTTGATTTATCTTTAAAGTGAGTATTTGGATCATTCACACGTACGGCTCATGATTCACAAGTTCAATTTTAAGCAAT
AGTTTAGAAACTAATTATGAGTATATTAGTTCTAGCAACCATTTTATCAAAAAATTCCAATAATATATTATTTAAGTCTC
TAATTTTGTTTTAAATCAATTTTATTTAAATATCAAATATGCACATGCCCCCGGTCCAGTACTTTGAATTGGTTGGTTCA
CA
>45-135_mut6
ACCCCATAAAAAGCATCCATACAGTACTTTTTAAAAAGATAATAATGTGACGAGAGTATAGTCTATAGCTTTCTCCCAGA
AGGAGGGGGACCTTTTTCTTGATTACCGATCTTAGTAACTAATGGATCAAACAAATATATGAAATTGTATTTGTAATATA
AAAAAGGCATTTTCAAGTAATGAAACTATTTCTAAAAAGTCCCAAAGAACAATAACAATCGGAAATTAGTTGTTCGCTGT
ACGGGTTGGGTTCTCCTCAATATCTGAGTTTTTTCGTTACGTCTCCCTTTTTTCTTTCTAATGCATGCATGAGATGAGTC
TCTGTTGAAGTTTTTATCGGATATTATATAATTTATTTTACCTTATTAACGTATTTCAAGACTCATTGCTTCTTTTTTTG
TTTTCTTTGTTAAAAGGCGTTAATTGATTACCTTCTGGTTCTTAACATTATTTGCTATATATTTGATCCAAAACATGACT
TTACTACATGGAAAAGGTAATTACCCTAAGAACCTTTAGTAGTCTATTCAAAATAAAAATGTATATGAATATGAAAAATT
GGAGATTCATGCCGAATGCTATTATAAATGTTTTTTTTTTTGGGATGAAAAATCGTTCTTATTTCTCATTTTACCCACAC
ATAATACTATGGAAAACCATATATTTGCGTGTTTACACGAAAACGTATTATTTCGGCTTATAAAGACAGCTTATTTTTGG
TCGATACCAAAGACTTTTTATGCAGGGTCTTAGCTAAAATAGTGAGTTAAAATAAAAGAAAATAAAGAGTACGATAAGTT
GTTATCAACGGATCCTTTGCAATGAATGCAATCATCGAAACCCATTAAATTTCTACAAAAAAAAAAAACTTAAATTAACT
ACGAAAATTGTGATGTCTCATCTCTTTCAAGAGTTTAGGCTTCCCTTTTTTCTTATGCACTGTCGTTAGTTTTAAATCTC
ATTACTTATCATAAATCTGTTCAAAACATATCTACTTTTAACATAGAAAAAGATTCCTCTCCTCTCCCTCTCTCTTAGAG
TGTTACACATCAACAATTTGTTAAGTAGCAATTGAATATGAGAGAGAGAGAGAGAGATTGTGTGTAGAACTGCAAGTTAA
TAAAAGAATGTGGGGGTAAAGAGAGAAAGAAGAGTACACAGTAGATGAGGACAATGAGACTTAGTTTTCAAACTTCTTCT
TTGCTTTGGCTTTTATTGGTCATATCAGACTCTTTATATATAGATCATCTACTACTTAGCTCTCTGTGTTGATTCTTAGC
TTTCAAAGGTAGCTTTTGGCCTCACTCCTATACTCTTACAGGTTACTGCACATATACATTGTTATGGACTTGCCACTAGT
GTCAAACCTTTTGCATATTAATTTTTCACATATATATAAGTATAGCTTTACATGTTGTGTATATCTTGACAATAAAAAAG
ATGTTGTGTATGTAATGACAAAACAATAACTGATAATCTTAGGACCAAGA-----------------------GGGAACC
ACATTGTCAGATTTTTTGGGACCATTAATTTCTTTTCACTCTTTTCTTTCACTTATTTAAGCTTAACTTTGACAAAAATT
AGTAGCCCCACCTAATATTAACACATGAAATCACAAAATATTTATATAAAATCTTATCAATTTTCTTTTCAACTACATTT
ATGTTTACATGCCTACACAAATAGTCAATTAAGACGGTGGTTTAAATGTTAATGCCCACAAGTAGATTTATGTAAATGTT
AAAAACTTCCACGTTTAGAAGAGCCGTCAAATAAAATTAATCCACACAGATTTTGAGTTACCATTTATTGGTCTATACTA
TATTTTGATTTATCTTTAAAGTGAGTATTTGGATCATTCACACGTACGGCTCATGATTCACAAGTTCAATTTTAAGCAAT
AGTTTAGAAACTAATTATGAGTATATTAGTTCTAGCAACCATTTTATCAAAAAATTCCAATAATATATTATTTAAGTCTC
TAATTTTGTTTTAAATCAATTTTATTTAAATATCAAATATGCACATGCCCCCGGTCCAGTACTTTGAATTGGTTGGTTCA
CA
>39-116_mut7
ACCCCATAAAAAGCATCCATACAGTACTTTTTAAAAAGATAATAATGTGACGAGAGTATAGTCTATAGCTTTCTCCCAGA
AGGAGGGGGACCTTTTTCTTGATTACCGATCTTAGTAACTAATGGATCAAACAAATATATGAAATTGTATTTGTAATATA
AAAAAGGCATTTTCAAGTAATGAAACTATTTCTAAAAAGTCCCAAAGAACAATAACAATCGGAAATTAGTTGTTCGCTGT
ACGGGTTGGGTTCTCCTCAATATCTGAGTTTTTTCGTTACGTCTCCCTTTTTTCTTTCTAATGCATGCATGAGATGAGTC
TCTGTTGAAGTTTTTATCGGATATTATATAATTTATTTTACCTTATTAACGTATTTCAAGACTCATTGCTTCTTTTTTTG
TTTTCTTTGTTAAAAGGCGTTAATTGATTACCTTCTGGTTCTTAACATTATTTGCTATATATTTGATCCAAAACATGACT
TTACTACATGGAAAAGGTAATTACCCTAAGAACCTTTAGTAGTCTATTCAAAATAAAAATGTATATGAATATGAAAAATT
GGAGATTCATGCCGAATGCTATTATAAATGTTTTTTTTTTTGGGATGAAAAATCGTTCTTATTTCTCATTTTACCCACAC
ATAATACTATGGAAAACCATATATTT------------------------------------------------------
--------------------------------------------------------------------------------
--------------------------------------------------------------------------------
--------------------------------------------------------------------------------
--------------------------------------------------------------------------------
--------------------------------------------------------------------------------
--------------------------------------------------------------------------------
--------------------------------------------------------------------------------
--------------------------------------------------------------------------------
--------------------------------------------------------------------------------
--------------------------------------------------------------------------------
--------------TTTGGGACCATTAATTTCTTTTCACTCTTTTCTTTCACTTATTTAAGCTTAACTTTGACAAAAATT
AGTAGCCCCACCTAATATTAACACATGAAATCACAAAATATTTATATAAAATCTTATCAATTTTCTTTTCAACTACATTT
ATGTTTACATGCCTACACAAATAGTCAATTAAGACGGTGGTTTAAATGTTAATGCCCACAAGTAGATTTATGTAAATGTT
AAAAACTTCCACGTTTAGAAGAGCCGTCAAATAAAATTAATCCACACAGATTTTGAGTTACCATTTATTGGTCTATACTA
TATTTTGATTTATCTTTAAAGTGAGTATTTGGATCATTCACACGTACGGCTCATGATTCACAAGTTCAATTTTAAGCAAT
AGTTTAGAAACTAATTATGAGTATATTAGTTCTAGCAACCATTTTATCAAAAAATTCCAATAATATATTATTTAAGTCTC
TAATTTTGTTTTAAATCAATTTTATTTAAATATCAAATATGCACATGCCCCCGGTCCAGTACTTTGAATTGGTTGGTTCA
CA
