# Supplementary material for: Evolution of repressive sequences within an enhancer contributed to morphological diversity in crucifer plants
Source: Proc Natl Acad Sci U S A. 2025 Dec 16;122(51):e2515732122. doi: 10.1073/pnas.2515732122 (PMC12745806; doi:10.1073/pnas.2515732122)
Supplement: Supplementary file 4 — Dataset S03 (TXT) [file pnas.2515732122.sd03.txt]

>ChLMI1_locus_between_3703bp_before_LMI1_start_codon_and_90bp_after_LMI1_stop_codon
TTTGGAATCGTTGTATTCTTCAATTGTCTTTCGAGTTATTTATATTTGTTAAAATTTAATCCACATTATATAATTATTG
TGAGATCCATTTAAATTTATATGATAAGATATATATTTTTTGGTCAAACACACAATAAAATATCTTTATACAAGCAATTC
TACAATTGTTTGTAATTTGTAAAGCCTCCTCTTTCTATGGAGGTTGAGACTTCTATTTTAACTGAAAGGTTTGACCCAAA
AAAAAAACTTTTAAGTTTTGTTTATTCTACAAAATCTGTCAGTAATATTAAATGCTTTCCTAGTTTTAGATCCACAGTTC
TCCATCCATTAAATTTAAAATAAAATATTTCTCGGTAATTAAATTAAAAATATTTGTGACTTTGTTAGTAAATTTGCAAT
GTATAAAGGGGTTAAGTCTTATGGAACTTGTTTTCCTTTTTTGTTACTATTTATGTCTGGTAAATTTTCTACACACAATA
AATTTCCATAGGAACAATTGTACAATGTATGTTTCTGAATTATAAATAGGGCTTATAAATATGGTCTTAAATTAGTGTCT
GACTTTTTAACGGCGGGATTTAACTGTTACGTATTACGGATTGAATTAACTAATAGTAAAAAGAGGTACTGTGCCAACTT
TAATCTTCACTGTTATATTCATCTGTAGCCTTCCCTTCCCTCTTCACAATATTTTACCTTTCCATTATATCGTGTTATTT
AATGATGATGGTGAAACTTTTTTCACTATATATTTAGGTGATAGTAAGTGACTAGTTTAATACAAATTTAACAAAAAATA
ACTAGTTAAATAAGACCAAACCAAACAAAAAAAAATATATTGAATTTTAACTGAATCGTTCACATCAAGTATTTAACATT
CAGTTACATCTTTCACACAAGATATCAAATATATTACCATAGGAAAACCATAAATGTATTGAGGTTCAAAATAACTTATA
TTCCATTTCCATATGTTATCTGATTGTTTTAGTTGATTACAAAAAGTTATTTAAAATTAAATTATATAATTTTAATTTTT
TTTGTCAAAGCATATAAATTTTACCCCATAAAAAGCATCCATACAGTACTTTTTAAAAAGATAATAATGTGACGAGAGTA
TAGTCTATAGCTTTCTCCCAGAAGGAGGGGGACCTTTTTCTTGATTACCGATCTTAGTAACTAATGGATCAAACAAATAT
ATGAAATTGTATTTGTAATATAAAAAAGGCATTTTCAAGTAATGAAACTATTTCTAAAAAGTCCCAAAGAACAATAACAA
TCGGAAATTAGTTGTTCGCTGTACGGGTTGGGTTCTCCTCAATATCTGAGTTTTTTCGTTACGTCTCCCTTTTTTCTTTC
TAATGCATGCATGAGATGAGTCTCTGTTGAAGTTTTTATCGGATATTATATAATTTATTTTACCTTATTAACGTATTTCA
AGACTCATTGCTTCTTTTTTTGTTTTCTTTGTTAAAAGGCGTTAATTGATTACCTTCTGGTTCTTAACATTATTTGCTAT
ATATTTGATCCAAAACATGACTTTACTACATGGAAAAGGTAATTACCCTAAGAACCTTTAGTAGTCTATTCAAAATAAAA
ATGTATATGAATATGAAAAATTGGAGATTCATGCCGAATGCTATTATAAATGTTTTTTTTTTTGGGATGAAAAATCGTTC
TTATTTCTCATTTTACCCACACATAATACTATGGAAAACCATATATTTGCGTGTTTACACGAAAACGTATTATTTCGGCT
TATAAAGACAGCTTATTTTTGGTCGATACCAAAGACTTTTTATGCAGGGTCTTAGCTAAAATAGTGAGTTAAAATAAAAG
AAAATAAAGAGTACGATAAGTTGTTATCAACGGATCCTTTGCAATGAATGCAATCATCGAAACCCATTAAATTTCTACAA
AAAAAAAAAACTTAAATTAACTACGAAAATTGTGATGTCTCATCTCTTTCAAGAGTTTAGGCTTCCCTTTTTTCTTATGC
ACTGTCGTTAGTTTTAAATCTCATTACTTATCATAAATCTGTTCAAAACATATCTACTTTTAACATAGAAAAAGATTCCT
CTCCTCTCCCTCTCTCTTAGAGTGTTACACATCAACAATTTGTTAAGTAGCAATTGAATATGAGAGAGAGAGAGAGAGAT
TGTGTGTAGAACTGCAAGTTAATAAAAGAATGTGGGGGTAAAGAGAGAAAGAAGAGTACACAGTAGATGAGGACAATGAG
ACTTAGTTTTCAAACTTCTTCTTTGCTTTGGCTTTTATTGGTCATATCAGACTCTTTATATATAGATCATCTACTACTTA
GCTCTCTGTGTTGATTCTTAGCTTTCAAAGGTAGCTTTTGGCCTCACCCTATACTCTTACAGGTTACTGCACATATACAT
TGTTATGGACTTGCCACTAGTGTCAAACCTTTTGCATATTAATTTTTCACATATATATAAGTATAGCTTTACATGTTGTG
TATATCTTGACAATAAAAAAGATGTTGTGTATGTAATGACAAAACAATAACTGATAATCTTAGGACCAAGAATGAAGGCA
TAACCAAAGGAGAGGGAACCACATTGTCAGATTTTTTGGGACCATTAATTTCTTTTCACTCTTTTCTTTCACTTATTTAA
GCTTAACTTTGACAAAAATTAGTAGCCCCACCTATATTAACACATGAAATCACAAAATATTTATATAAAATCTTATCAAT
TTTCTTTTCAACTACATTTATGTTTACATGCCTACACAAATAGTCAATTAAGACGGTGGTTTAAATGTTAATGCCCACAA
GTAGATTTATGTAAATGTTAAAAACTTCCACGTTTAGAAGAGCCGTCAAATAAAATTAATCCACACAGATTTTGAGTTAC
CATTTATTGGTCTATACTATATTTTGATTTATCTTTAAAGTGAGTATTTGGATCATTCACACGTACGGCTCATGATTCAC
AAGTTCAATTTTAAGCAATAGTTTAGAAACTAATTATGAGTATATTAGTTCTAGCAACCATTTTATCAAAAAATTCCAAT
AATATATTATTTAAGTCTCTAATTTTGTTTTAAATCAATTTTATTTAAATATCAAATATGCACATGCCCCCGGTCCAGTA
CTTTGAATTGGTTGGTTCACATTATCTTGAAAATTTTATAACTATATAAAAATGATGATATTTAGTATGTTTATATTCAT
TTTGTCCATCACATTAACAAAAACTACATTATCATATTTTAATACAAAGAAAAAAACTTATTCAAAACTAAATTAAAATT
CCCAAGTTTGACACTTGGATACAACGAAATATACCAACCTATATAAATGTTAGAGAGATGATGGATGATGATTGATGATG
TGCAGATGAGACAAAATTATATCACACTTTCCTTTTCAATCTTTAAATTCCAAAACAAAAGGCACTGTTGAGTTGCTCCC
TTATTAGGTGAAAAAAAACTCACACAACACATACATTTCACTCTGTCTCCATCACTATATCTATATATCTCCCCTCTAGA
TATATATATCCCTATATATATTATTTCGAACGCTGCGTGCTCTCTCACTTTGTTGCACCTCCCAAAGACAGTATATAGAA
GAAGAAACTTCTTGTCACGCCTCTCTTACCCTTCTCTTGTGGTCCAATAAAACCCTAATTTTATTTTCTTTATTTTCTCC
ATTATACTAGATCCTAGCTATATAGCTTTCTTCCTTCTCATCATCTCTATATATTAAGATATTCACAAGAACTACAAAAG
AAAGAAAGGAAATGGAATGGTCAACAACGAGCAACGTAGAAAACGTGAGAGTTGCTTTTATGCCACCGCCATGGCCCGAG
TCTAGCTCCTTTAACTCGCTACACAGCTTCAACTTTGATCCTTATGCAGGTATATCCACACATCATAATACCATATCTAT
TTACGTGGATGCCTTAGTTTAACTTCTTTACATATATATTATAGATGTCTTATAAACCTTAGTTCCCCATTTTCAAGTGT
TCTTAAGCTCTATTTTGTTTATTTTTAGGTGAAATGATGAAAAGAATAATAAAATTTCCAGATAAAAAACCTCACATTTT
ATTTGTATATGACGTCCCTAGACATCGTTCCTAAAACATTGGGATATGTTATCTAAATTTTCTTGGGATCCAAAGTTTTT
TCTTCTTGGGATCCAAATTCTAAAAAGTTAAAACGTCACTTTTGAAAAGTTGAGATTCGTTTATGTTCACTCTAAGAAAA
TGGATGTGGAGATTACTTCCCTTTTAATTTCCTTAGTTAAATACTATTTGTTGGGTATTTTTCTACGTTTTCAAATATTC
TCTTTATATTTTTCGAGGCGTTTGCTTACAATGTTTCCTCGTGTTACAGCAGGAAATCCATACACACATGCTGATATGCA
AACCGGAACGGTTATCTCAGTACCGGAATCAGAAAAGATCATGAATGCGTACCGATTTCCGAACAACAACAGCAACGAGA
TGATAAAGAAGAAGAGACTATCGAGTGGACAATTAGCTTCACTTGAACGGAGTTTTCAAGAAGAGATCAAACTAGATTCA
GACAGGAAGGTGAAACTGTCGAGAGAGCTCGGTCTTCAGCCACGTCAGATAGCGGTTTGGTTCCAAAACCGCCGTGCAAG
ATGGAAGGCGAAGCAGCTCGAGCAGTTGTACGACTCACTTAGACAAGAATACGACGTCGTTTCAAGAGAGAAGCAGATGC
TACATGAGGAGGTCTGTTTATCATATTACAAAATCATGGGGTCTAATTTAAATATTATACTTTCTTTATTTTATCCCTTT
AGTTCTTGATTTCGTCAAATACCCCCCTAACAAAAATTGGATTGGTGGGTGATACAGGTGAAGAAGCTGAGAGCTATACT
AAGAGACCAAAGTTTGATCAAGAAGCAAATCTCTTCCGGGACCACCAAAGTTTCAGGCGAGGAAGACACGGCGGAGATTC
CATCGGTGGTGATAGCTCATCCAAGAACAGAGAATCTAACCACCAATCAAATCACAGGAGGAAATCAAATTTACGGTATT
GATCATCAATACAACAATCCAATGTTGGTTGCTTCTTCTTGCTGGCAGCCTTACCCATGATCTGAGATAGAGAAGAGAGT
CTTAAACGTTTAGCTTACTTCAGACTAGGACTTTGATTAGTGTTAGACTAAGACAAGCTTTTTCCCTTCA
>lmi1_null
TTTGGAATCGTTGTATTCTTCAATTGTCTTTCGAGTTATTTATATTTGTTAAAATTTAATCCACATT------------
--------------------------------------------------------------------------------
--------------------------------------------------------------------------------
--------------------------------------------------------------------------------
--------------------------------------------------------------------------------
--------------------------------------------------------------------------------
--------------------------------------------------------------------------------
--------------------------------------------------------------------------------
--------------------------------------------------------------------------------
--------------------------------------------------------------------------------
--------------------------------------------------------------------------------
--------------------------------------------------------------------------------
--------------------------------------------------------------------------------
--------------------------------------------------------------------------------
--------------------------------------------------------------------------------
--------------------------------------------------------------------------------
--------------------------------------------------------------------------------
--------------------------------------------------------------------------------
--------------------------------------------------------------------------------
--------------------------------------------------------------------------------
--------------------------------------------------------------------------------
--------------------------------------------------------------------------------
--------------------------------------------------------------------------------
--------------------------------------------------------------------------------
--------------------------------------------------------------------------------
--------------------------------------------------------------------------------
--------------------------------------------------------------------------------
--------------------------------------------------------------------------------
--------------------------------------------------------------------------------
--------------------------------------------------------------------------------
--------------------------------------------------------------------------------
--------------------------------------------------------------------------------
--------------------------------------------------------------------------------
--------------------------------------------------------------------------------
--------------------------------------------------------------------------------
--------------------------------------------------------------------------------
--------------------------------------------------------------------------------
--------------------------------------------------------------------------------
--------------------------------------------------------------------------------
--------------------------------------------------------------------------------
--------------------------------------------------------------------------------
--------------------------------------------------------------------------------
--------------------------------------------------------------------------------
--------------------------------------------------------------------------------
--------------------------------------------------------------------------------
--------------------------------------------------------------------------------
--------------------------------------------------------------------------------
--------------------------------------------------------------------------------
--------------------------------------------------------------------------------
--------------------------------------------------------------------------------
--------------------------------------------------------------------------------
--------------------------------------------------------------------------------
--------------------------------------------------------------------------------
--------------------------------------------------------------------------------
--------------------------------------------------------------------------------
--------------------------------------------------------------------------------
--------------------------------------------------------------------------------
--------------------------------------------------------------------------------
--------------------------------------------------------------------------------
--------------------------------------------------------------------------------
--------------------------------------------------------------------------------
--------------------------------------------------------------------------------
-------------------------------------------------------AGGAGGAAATCAAATTTACGGTATT
GATCATCAATACAACAATCCAATGTTGGTTGCTTCTTCTTGCTGGCAGCCTTACCCATGATCTGAGATAGAGAAGAGAGT
CTTAAACGTTTAGCTTACTTCAGACTAGGACTTTGATTAGTGTTAGACTAAGACAAGCTTTTTCCCTTCA
