# Supplementary material for: Evolution of repressive sequences within an enhancer contributed to morphological diversity in crucifer plants
Source: Proc Natl Acad Sci U S A. 2025 Dec 16;122(51):e2515732122. doi: 10.1073/pnas.2515732122 (PMC12745806; doi:10.1073/pnas.2515732122)
Supplement: Supplementary file 5 — Dataset S04 (TXT) [file pnas.2515732122.sd04.txt]

>WT_from_2708bp_upstream_LMI1_start_codon_to_478bp_upstream_RCO_start_codon
ACCCCATAAAAAGCATCCATACAGTACTTTTTAAAAAGATAATAATGTGACGAGAGTATAGTCTATAGCTTTCTCCCAGA
AGGAGGGGGACCTTTTTCTTGATTACCGATCTTAGTAACTAATGGATCAAACAAATATATGAAATTGTATTTGTAATATA
AAAAAGGCATTTTCAAGTAATGAAACTATTTCTAAAAAGTCCCAAAGAACAATAACAATCGGAAATTAGTTGTTCGCTGT
ACGGGTTGGGTTCTCCTCAATATCTGAGTTTTTTCGTTACGTCTCCCTTTTTTCTTTCTAATGCATGCATGAGATGAGTC
TCTGTTGAAGTTTTTATCGGATATTATATAATTTATTTTACCTTATTAACGTATTTCAAGACTCATTGCTTCTTTTTTTG
TTTTCTTTGTTAAAAGGCGTTAATTGATTACCTTCTGGTTCTTAACATTATTTGCTATATATTTGATCCAAAACATGACT
TTACTACATGGAAAAGGTAATTACCCTAAGAACCTTTAGTAGTCTATTCAAAATAAAAATGTATATGAATATGAAAAATT
GGAGATTCATGCCGAATGCTATTATAAATGTTTTTTTTTTTGGGATGAAAAATCGTTCTTATTTCTCATTTTACCCACAC
ATAATACTATGGAAAACCATATATTTGCGTGTTTACACGAAAACGTATTATTTCGGCTTATAAAGACAGCTTATTTTTGG
TCGATACCAAAGACTTTTTATGCAGGGTCTTAGCTAAAATAGTGAGTTAAAATAAAAGAAAATAAAGAGTACGATAAGTT
GTTATCAACGGATCCTTTGCAATGAATGCAATCATCGAAACCCATTAAATTTCTACAAAAAAAAAAAACTTAAATTAACT
ACGAAAATTGTGATGTCTCATCTCTTTCAAGAGTTTAGGCTTCCCTTTTTTCTTATGCACTGTCGTTAGTTTTAAATCTC
ATTACTTATCATAAATCTGTTCAAAACATATCTACTTTTAACATAGAAAAAGATTCCTCTCCTCTCCCTCTCTCTTAGAG
TGTTACACATCAACAATTTGTTAAGTAGCAATTGAATATGAGAGAGAGAGAGAGAGATTGTGTGTAGAACTGCAAGTTAA
TAAAAGAATGTGGGGGTAAAGAGAGAAAGAAGAGTACACAGTAGATGAGGACAATGAGACTTAGTTTTCAAACTTCTTCT
TTGCTTTGGCTTTTATTGGTCATATCAGACTCTTTATATATAGATCATCTACTACTTAGCTCTCTGTGTTGATTCTTAGC
TTTCAAAGGTAGCTTTTGGCCTCACCC-TATACTCTTACAGGTTACTGCACATATACATTGTTATGGACTTGCCACTAGT
GTCAAACCTTTTGCATATTAATTTTTCACATATATATAAGTATAGCTTTACATGTTGTGTATATCTTGACAATAAAAAAG
ATGTTGTGTATGTAATGACAAAACAATAACTGATAATCTTAGGACCAAGAATGAAGGCATAACCAAAGGAGAGGGAACCA
CATTGTCAGATTTTTTGGGACCATTAATTTCTTTTCACTCTTTTCTTTCACTTATTTAAGCTTAACTTTGACAAAAATTA
GTAGCCCCACCTATATTAACACATGAAATACAAAATATTTATATAAAATCTTATCAATTTTCTTTTCAACTACATTTATG
TTTACATGCCTACACAAATAGTCAATTAAGACGGTGGTTTAAATGTTAATGCCCACAAGTAGATTTATGTAAATGTTAAA
AACTTCCACGTTTAGAAGAGCCGTCAAATAAAATTAATCCACACAGATTTTGAGTTACCATTTATTGGTCTATACTATAT
TTTGATTTATCTTTAAAGTGAGTATTTGGATCATTCACACGTACGGCTCATGATTCACAAGTTCAATTTTAAGCAATAGT
TTAGAAACTAATTATGAGTATATTAGTTCTAGCAACCATTTTATCAAAAAATTCCAATAATATATTATTTAAGTCTCTAA
TTTTGTTTTAAATCAATTTTATTTAAATATCAAATATGCACATGCCCCCGGTCCAGTACTTTGAATTGGTTGGTTCACAT
TATCTTGAAAATTTTATAACTATATAAAAATGATGATATTTAGTATGTTTATATTCATTTTGTCCATCACATTAACAAAA
ACTACATTATCATATTTTAATACAAAGAAAAAAACTTATTCAAAACTAAATTAAAATTCCCAAGTTTGACACTTGGATAC
AACGAAATATACCAACCTATATAAATGTTAGAGAGATGATGGATGATGATTGATGATGTGCAGATGAGACAAAATTATAT
CACACTTTCCTTTTCAATCTTTAAATTCCAAAACAAAAGGCACTGTTGAGTTGCTCCCTTATTAGGTGAAAAAAAACTCA
CACAACACATACATTTCACTCTGTCTCCATCACTATATCTATATATCTCCCCTCTAGATATATATATCCCTATATATATT
ATTTCGAACGCTGCGTGCTCTCTCACTTTGTTGCACCTCCCAAAGACAGTATATAGAAGAAGAAACTTCTTGTCACGCCT
CTCTTACCCTTCTCTTGTGGTCCAATAAAACCCTAATTTTATTTTCTTTATTTTCTCCATTATACTAGATCCTAGCTATA
TAGCTTTCTTCCTTCTCATCATCTCTATATATTAAGATATTCACAAGAACTACAAAAGAAAGAAAGGAAATGGAATGGTC
AACAACGAGCAACGTAGAAAACGTGAGAGTTGCTTTTATGCCACCGCCATGGCCCGAGTCTAGCTCCTTTAACTCGCTAC
ACAGCTTCAACTTTGATCCTTATGCAGGTATATCCACACATCATAATACCATATCTATTTACGTGGATGCCTTAGTTTAA
CTTCTTTACATATATATTATAGATGTCTTATAAACCTTAGTTCCCCATTTTCAAGTGTTCTTAAGCTCTATTTTGTTTAT
TTTTAGGTGAAATGATGAAAAGAATAATAAAATTTCCAGATAAAAAACCTCACATTTTATTTGTATATGACGTCCCTAGA
CATCGTTCCTAAAACATTGGGATATGTTATCTAAATTTTCTTGGGATCCAAAGTTTTTTCTTCTTGGGATCCAAATTCTA
AAAAGTTAAAACGTCACTTTTGAAAAGTTGAGATTCGTTTATGTTCACTCTAAGAAAATGGATGTGGAGATTACTTCCCT
TTTAATTTCCTTAGTTAAATACTATTTGTTGGGTATTTTTCTACGTTTTCAAATATTCTCTTTATATTTTTCGAGGCGTT
TGCTTACAATGTTTCCTCGTGTTACAGCAGGAAATCCATACACACATGCTGATATGCAAACCGGAACGGTTATCTCAGTA
CCGGAATCAGAAAAGATCATGAATGCGTACCGATTTCCGAACAACAACAGCAACGAGATGATAAAGAAGAAGAGACTATC
GAGTGGACAATTAGCTTCACTTGAACGGAGTTTTCAAGAAGAGATCAAACTAGATTCAGACAGGAAGGTGAAACTGTCGA
GAGAGCTCGGTCTTCAGCCACGTCAGATAGCGGTTTGGTTCCAAAACCGCCGTGCAAGATGGAAGGCGAAGCAGCTCGAG
CAGTTGTACGACTCACTTAGACAAGAATACGACGTCGTTTCAAGAGAGAAGCAGATGCTACATGAGGAGGTCTGTTTATC
ATATTACAAAATCATGGGGTCTAATTTAAATATTATACTTTCTTTATTTTATCCCTTTAGTTCTTGATTTCGTCAAATAC
CCCCCTAACAAAAATTGGATTGGTGGGTGATACAGGTGAAGAAGCTGAGAGCTATACTAAGAGACCAAAGTTTGATCAAG
AAGCAAATCTCTTCCGGGACCACCAAAGTTTCAGGCGAGGAAGACACGGCGGAGATTCCATCGGTGGTGATAGCTCATCC
AAGAACAGAGAATCTAACCACCAATCAAATCACAGGAGGAAATCAAATTTACGGTATTGATCATCAATACAACAATCCAA
TGTTGGTTGCTTCTTCTTGCTGGCAGCCTTACCCATGATCTGAGATAGAGAAGAGAGTCTTAAACGTTTAGCTTACTTCA
GACTAGGACTTTGATTAGTGTTAGACTAAGACAAGCTTTTTCCCTTCATTATTGTACGATCTTGAAACATAAATGTTCTT
AATCTTTTGAGTTATGTTTGCTGAACCAAATACAATGAATGAACATTCAAAACTTGCGAATGTGGAAACAAAAGCTTAAT
TATTGATCAGGAAAGAAAACTAGATTCCAAGAAACTGAATCCATGTGTTTGTGTACGAAAATATAATTTGAATCGAATCA
AACCAGTTACAGTAAAACATCAGGCACAACACGTGAATCCCGAGAACAAATGCTAATCATTCACAGAGCGATTAAAGCGG
TAGAGACAGAGAAGGAGATATAGATATTATTTGAGAACCATCCGCCACTGTTGCGCTGTTCCGTCGTCGTCAAGAATAGA
TTCGGAGGCTCGAAGACAGTATGACGTTAAAGCCCTTTGGTTATCAGAAGTATTACGAATCTGCCACTCTGTTTTTTTTT
TTGGATACTAGTTTGGGCCTTGAAAAAAAGTCAGTGAAGCCCAAGATTGGTAAACCGAATCTAATCTAAACGACCCAAAT
CAAAGTTTAATGCCAAACCTTGGGCTTTGCCTATAATTTAAGGGTTACGAACAAATAAATGTTGATCTTGAATGTTCTTT
ATGATTTTCTTTAACAAAACAAATATTACTTCCAGTGTACACAAACCCAACAAATTAGAATTCTAGAAACCAACCCGAAA
ATTTACTAATAAAATTTATCTCTCATTTTCCAAGAGAATTACTTTTACATTTTTCTAGTAATTAAATGATAAATTTTTAA
TTTTAAATATAATAGATCCATATTATTTCTTTAACAAAAACAAATCAATTGATATTAATTAATAAATAAATATTTATTTT
AATATCTATAAAATATGAAATTATTTCTGAAAAGTAAAAAAAAAAAACAATCATAGCTGATCGATTCTCCTGATCCTGAA
TGTCTGAGTTTTTAGAACTGTCTTCTTTTTTATATAATGCATGCATCAGACTCTGTTAAAAGTTTTTATATATGGCATTG
GGATTTTAATTTTTTTTGTTTGACCATGTCATATCAAAATGTTATTGTCGTTTCAAGTGCTCTAAATAATTCTGTGAAAT
CGTTAACTATGATTCCACCCAGTTAATTTACCTTCCGGTACTTAAAAGGTTTTTTTTTTTTTTTTACTATATGAAAAAAA
ATAAGTGTAAGGAACAAATAACCTATTCGAAATTTTCAACAAATTTATGTTTTTTGAATTTAGATACCGATCTGATCCTC
TCTATTGATCCGCAGATAATATTCTCAAGACTTTGTTCAAGTTAATTAAATATAATATAGAGAAATATTTTTATTCTTTT
GTTGGTAACTTTGGTAATTCGGGTCAGTGCCAGGATATAACTTTCCCCCCCATGGAATTAAATATATAAAAACAGTATGA
TAAGTTGTTATCAAAATGATCCTTTAATATGAAAGTACGATGCAGTAGTCATCAAAATCCATTCGTAATTATCAAAAACA
CTATACCTGAAGATTGTGATGTTTCATCTCTTTCAAGAGTTTAGGCTCAAAAGTTACTTTTAACTTACAGAAATATATAT
CCTTTACTCTCCATCGCTTACAATATTATAATTATGCATCAAAATTACGCTGAGTAGAAACTGGCATATTCCTAAACAGT
CCTTGCTGTAATAAGTTTTACATGCACTATGAAGAGTAACCTCCAAACAACAACAAAAATCTATATTCAGAGACACACCC
ATAGATATCTGCAATTGTTTCGGCAAGGCTTCTACAAATTCAATGGGAAGATGAGGATCGATGCCTTATCAAGTGGACAG
GCGAAATATGTAACAATTTGAATTCTTAATATTTACAAGTCCAGTTTGCTACTAAATTTTATTTTTAAAATTTTTTTGGT
TATAATTTGATTTCATCACTAAAAGTTAAATTTAAATTCTTCAATTTTACTTTTATCAGTTACACTCTGTGTATAGATGA
TCTACTTAGCTATTTGTGTTGATTCTTAGCTTTCAAAGGTTGCTTTCAAATATTAGCTTTTAGCCTTTCAGGTACTGCAC
ATATACATCTTTTGGCCTTTCAGGTTACTGCACATACATATGTTTATGGACTTACCAATAGTGACAAACCTTATTGTATT
ACTATATTAAAATTTGTGCAGTTTTAGATGGTGCACAAAACAAGAACAACAAATCTTAGCGCAAAAACGAAGTCATATTT
ATATTAAACCCAACGGAGAGGGGAACCCCTGTTGTCAGTTATTCTATGGAGTTTTCTTGGGGGACCATTTCACTTATTTT
AAGTTTGACTTTGACTACTGATACACCCGACC-TATATTAATTACATGAAGTTACAAACCTTTTTTTTTTTTTTTTTGAT
AAAAAGAAATTACAAATCTTTATCTAATTTTTTTTCAGAATTTTCTTTTCAACTAGGTATGTGAACATACAAAACTTACA
TTTCTATATGTTTCAATGTCTGTGAAATTCAGTCGATTAAGGTGGTGATTGAAATGTTAAAGCTCACAAGTAGATTTACA
TAAATGCAAAAGGATTTCAAGTTTAGAAGAGCTATTTGTGTGTTTACACTTTTATTTTACAAAATTTAACCAGTTATGAT
TAGTTTGCGAACGCAACCGCTTCAATTTTATAAATTAAACCCATTCAAGAATATTGATAGCGCCAAACTAGCA
>31-155_mut15
ACCCCATAAAAAGCATCCATACAGTACTTTTTAAAAAGATAATAATGTGACGAGAGTATAGTCTATAGCTTTCTCCCAGA
AGGAGGGGGACCTTTTTCTTGATTACCGATCTTAGTAACTAATGGATCAAACAAATATATGAAATTGTATTTGTAATATA
AAAAAGGCATTTTCAAGTAATGAAACTATTTCTAAAAAGTCCCAAAGAACAATAACAATCGGAAATTAGTTGTTCGCTGT
ACGGGTTGGGTTCTCCTCAATATCTGAGTTTTTTCGTTACGTCTCCCTTTTTTCTTTCTAATGCATGCATGAGATGAGTC
TCTGTTGAAGTTTTTATCGGATATTATATAATTTATTTTACCTTATTAACGTATTTCAAGACTCATTGCTTCTTTTTTTG
TTTTCTTTGTTAAAAGGCGTTAATTGATTACCTTCTGGTTCTTAACATTATTTGCTATATATTTGATCCAAAACATGACT
TTACTACATGGAAAAGGTAATTACCCTAAGAACCTTTAGTAGTCTATTCAAAATAAAAATGTATATGAATATGAAAAATT
GGAGATTCATGCCGAATGCTATTATAAATGTTTTTTTTTTTGGGATGAAAAATCGTTCTTATTTCTCATTTTACCCACAC
ATAATACTATGGAAAACCATATATTTGCGTGTTTACACGAAAACGTATTATTTCGGCTTATAAAGACAGCTTATTTTTGG
TCGATACCAAAGACTTTTTATGCAGGGTCTTAGCTAAAATAGTGAGTTAAAATAAAAGAAAATAAAGAGTACGATAAGTT
GTTATCAACGGATCCTTTGCAATGAATGCAATCATCGAAACCCATTAAATTTCTACAAAAAAAAAAAACTTAAATTAACT
ACGAAAATTGTGATGTCTCATCTCTTTCAAGAGTTTAGGCTTCCCTTTTTTCTTATGCACTGTCGTTAGTTTTAAATCTC
ATTACTTATCATAAATCTGTTCAAAACATATCTACTTTTAACATAGAAAAAGATTCCTCTCCTCTCCCTCTCTCTTAGAG
TGTTACACATCAACAATTTGTTAAGTAGCAATTGAATATGAGAGAGAGAGAGAGAGATTGTGTGTAGAACTGCAAGTTAA
TAAAAGAATGTGGGGGTAAAGAGAGAAAGAAGAGTACACAGTAGATGAGGACAATGAGACTTAGTTTTCAAACTTCTTCT
TTGCTTTGGCTTTTATTGGTCATATCAGACTCTTTATATATAGATCATCTACTACTTAGCTCTCTGTGTTGATTCTTAGC
TTTCAAAGGTAGCTTTTGGCCTCACCCCTATACTCTTACAGGTTACTGCACATATACATTGTTATGGACTTGCCACTAGT
GTCAAACCTTTTGCATATTAATTTTTCACATATATATAAGTATAGCTTTACATGTTGTGTATATCTTGACAATAAAAAAG
ATGTTGTGTATGTAATGACAAAACAATAACTGATAATCTTAGGTGGGGCTACTAATTTTTGTCAAAGTTAAGCTTAAATA
AGTGAAAGAAAAGAGTGAAAAGAAATTAATGGTCCCAAAAAATCTGACAATGTGGTTCCCTC------------------
--------------------------------------------------------------------------------
--------------------------------------------------------------------------------
--------------------------------------------------------------------------------
--------------------------------------------------------------------------------
--------------------------------------------------------------------------------
--------------------------------------------------------------------------------
--------------------------------------------------------------------------------
--------------------------------------------------------------------------------
--------------------------------------------------------------------------------
--------------------------------------------------------------------------------
--------------------------------------------------------------------------------
--------------------------------------------------------------------------------
--------------------------------------------------------------------------------
--------------------------------------------------------------------------------
--------------------------------------------------------------------------------
--------------------------------------------------------------------------------
--------------------------------------------------------------------------------
--------------------------------------------------------------------------------
--------------------------------------------------------------------------------
--------------------------------------------------------------------------------
--------------------------------------------------------------------------------
--------------------------------------------------------------------------------
--------------------------------------------------------------------------------
--------------------------------------------------------------------------------
--------------------------------------------------------------------------------
--------------------------------------------------------------------------------
--------------------------------------------------------------------------------
--------------------------------------------------------------------------------
--------------------------------------------------------------------------------
--------------------------------------------------------------------------------
--------------------------------------------------------------------------------
--------------------------------------------------------------------------------
--------------------------------------------------------------------------------
--------------------------------------------------------------------------------
--------------------------------------------------------------------------------
--------------------------------------------------------------------------------
--------------------------------------------------------------------------------
--------------------------------------------------------------------------------
--------------------------------------------------------------------------------
--------------------------------------------------------------------------------
--------------------------------------------------------------------------------
--------------------------------------------------------------------------------
--------------------------------------------------------------------------------
--------------------------------------------------------------------------------
--------------------------------------------------------------------------------
--------------------------------------------------------------------------------
--------------------------------------------------------------------------------
--------------------------------------------------------------------------------
--------------------------------------------------------------------------------
--------------------------------------------------------------------------------
--------------------------------------------------------------------------------
--------------------------------------------------------------------------------
--------------------------------------------------------------------------------
--------------------------------------------------------------------------------
--------------------------------------------------------------------------------
--------------------------------------------------------------------------------
--------------------------------------------------------------------------------
--------------------------------------------------------------------------------
--------------------------------------------------------------------------------
------------------------------------------TCTATGGAGTTTTCTTGGGGGACCATTTCACTTATTTT
AAGTTTGACTTTGACTACTGATACACCCGACC--ATATTAATTACATGAAGTTACAAACCTTTTTTTTTTTTTTTTTGAT
AAAAAGAAATTACAAATCTTTATCTAATTTTTTTTCAGAATTTTCTTTTCAACTAGGTATGTGAACATACAAAACTTACA
TTTCTATATGTTTCAATGTCTGTGAAATTCAGTCGATTAAGGTGGTGATTGAAATGTTAAAGCTCACAAGTAGATTTACA
TAAATGCAAAAGGATTTCAAGTTTAGAAGAGCTATTTGTGTGTTTACACTTTTATTTTACAAAATTTAACCAGTTATGAT
TAGTTTGCGAACGCAACCGCTTCAATTTTATAAATTAAACCCATTCAAGAATATTGATAGCGCCAAACTAGCA
>48-167-38_mut16
ACCCCATAAAAAGCATCCATACAGTACTTTTTAAAAAGATAATAATGTGACGAGAGTATAGTCTATAGCTTTCTCCCAGA
AGGAGGGGGACCTTTTTCTTGATTACCGATCTTAGTAACTAATGGATCAAACAAATATATGAAATTGTATTTGTAATATA
AAAAAGGCATTTTCAAGTAATGAAACTATTTCTAAAAAGTCCCAAAGAACAATAACAATCGGAAATTAGTTGTTCGCTGT
ACGGGTTGGGTTCTCCTCAATATCTGAGTTTTTTCGTTACGTCTCCCTTTTTTCTTTCTAATGCATGCATGAGATGAGTC
TCTGTTGAAGTTTTTATCGGATATTATATAATTTATTTTACCTTATTAACGTATTTCAAGACTCATTGCTTCTTTTTTTG
TTTTCTTTGTTAAAAGGCGTTAATTGATTACCTTCTGGTTCTTAACATTATTTGCTATATATTTGATCCAAAACATGACT
TTACTACATGGAAAAGGTAATTACCCTAAGAACCTTTAGTAGTCTATTCAAAATAAAAATGTATATGAATATGAAAAATT
GGAGATTCATGCCGAATGCTATTATAAATGTTTTTTTTTTTGGGATGAAAAATCGTTCTTATTTCTCATTTTACCCACAC
ATAATACTATGGAAAACCATATATTTGCGTGTTTACACGAAAACGTATTATTTCGGCTTATAAAGACAGCTTATTTTTGG
TCGATACCAAAGACTTTTTATGCAGGGTCTTAGCTAAAATAGTGAGTTAAAATAAAAGAAAATAAAGAGTACGATAAGTT
GTTATCAACGGATCCTTTGCAATGAATGCAATCATCGAAACCCATTAAATTTCTACAAAAAAAAAAAACTTAAATTAACT
ACGAAAATTGTGATGTCTCATCTCTTTCAAGAGTTTAGGCTTCCCTTTTTTCTTATGCACTGTCGTTAGTTTTAAATCTC
ATTACTTATCATAAATCTGTTCAAAACATATCTACTTTTAACATAGAAAAAGATTCCTCTCCTCTCCCTCTCTCTTAGAG
TGTTACACATCAACAATTTGTTAAGTAGCAATTGAATATGAGAGAGAGAGAGAGAGATTGTGTGTAGAACTGCAAGTTAA
TAAAAGAATGTGGGGGTAAAGAGAGAAAGAAGAGTACACAGTAGATGAGGACAATGAGACTTAGTTTTCAAACTTCTTCT
TTGCTTTGGCTTTTATTGGTCATATCAGACTCTTTATATATAGATCATCTACTACTTAGCTCTCTGTGTTGATTCTTAGC
TTTCAAAGATTATCTTAGGACAAGAGG-GAACCACATTGTCAGATTTTTTGGGACCATTAATTTGTCCCTCTTGTCCCTT
TGGTTATGCCTTCATTCTTGGTCCTAAGATTATCAGTTATTGTTTTGTCATTACATACACAACATCTTTTTTATTGTCAA
GATATACACAACATGTAAAGCTATACTTATATATATGTGAAAAATTAATATGCAAAAGGTTTGACACTAGTGGCAAGTCC
ATAACAATGTATATGTGCAGTAACCTGTAAGAGTATAGGGTGAGGCCAAAAGCTACCTTTGAAAGCTAAGAATATTAAAA
TTTATTG-------------------------------------------------------------------------
--------------------------------------------------------------------------------
--------------------------------------------------------------------------------
--------------------------------------------------------------------------------
--------------------------------------------------------------------------------
--------------------------------------------------------------------------------
--------------------------------------------------------------------------------
--------------------------------------------------------------------------------
--------------------------------------------------------------------------------
--------------------------------------------------------------------------------
--------------------------------------------------------------------------------
--------------------------------------------------------------------------------
--------------------------------------------------------------------------------
--------------------------------------------------------------------------------
--------------------------------------------------------------------------------
--------------------------------------------------------------------------------
--------------------------------------------------------------------------------
--------------------------------------------------------------------------------
--------------------------------------------------------------------------------
--------------------------------------------------------------------------------
--------------------------------------------------------------------------------
--------------------------------------------------------------------------------
--------------------------------------------------------------------------------
--------------------------------------------------------------------------------
--------------------------------------------------------------------------------
--------------------------------------------------------------------------------
--------------------------------------------------------------------------------
--------------------------------------------------------------------------------
--------------------------------------------------------------------------------
--------------------------------------------------------------------------------
--------------------------------------------------------------------------------
--------------------------------------------------------------------------------
--------------------------------------------------------------------------------
--------------------------------------------------------------------------------
--------------------------------------------------------------------------------
--------------------------------------------------------------------------------
--------------------------------------------------------------------------------
--------------------------------------------------------------------------------
--------------------------------------------------------------------------------
--------------------------------------------------------------------------------
--------------------------------------------------------------------------------
--------------------------------------------------------------------------------
--------------------------------------------------------------------------------
--------------------------------------------------------------------------------
--------------------------------------------------------------------------------
--------------------------------------------------------------------------------
--------------------------------------------------------------------------------
--------------------------------------------------------------------------------
--------------------------------------------------------------------------------
--------------------------------------------------------------------------------
--------------------------------------------------------------------------------
--------------------------------------------------------------------------------
--------------------------------------------------------------------------------
--------------------------------------------------------------------------------
--------------------------------------------------------------------------------
--------------------------------------------------------------------------------
--------------------------------------------------------------------------------
--------------------------------------------------------------------------------
--TATATTAAAATTTGTGCAGTTTTAGATGGTGCACAAAACAAGAACAACAAATCTTAGCGCAAAAACGAAGTCATATTT
ATATTAAACCCAACGGAGAGGGGAACCCCTGTTGTCAGTTATTCTATGGAGTTTTCTTGGGGGACCATTTCACTTATTTT
AAGTTTGACTTTGACTACTGATACACCCGACCATATATTAATTACATGAAGTTACAAACCTTTTTTTTTTTTTTTTTGAT
AAAAAGAAATTACAAATCTTTATCTAATTTTTTTTCAGAATTTTCTTTTCAACTAGGTATGTGAACATACAAAACTTACA
TTTCTATATGTTTCAATGTCTGTGAAATTCAGTCGATTAAGGTGGTGATTGAAATGTTAAAGCTCACAAGTAGATTTACA
TAAATGCAAAAGGATTTCAAGTTTAGAAGAGCTATTTGTGTGTTTACACTTTTATTTTACAAAATTTAACCAGTTATGAT
TAGTTTGCGAACGCAACCGCTTCAATTTTATAAATTAAACCCATTCAAGAATATTGATAGCGCCAAACTAGCA
>40-127_mut17
ACCCCATAAAAAGCATCCATACAGTACTTTTTAAAAAGATAATAATGTGACGAGAGTATAGTCTATAGCTTTCTCCCAGA
AGGAGGGGGACCTTTTTCTTGATTACCGATCTTAGTAACTAATGGATCAAACAAATATATGAAATTGTATTTGTAATATA
AAAAAGGCATTTTCAAGTAATGAAACTATTTCTAAAAAGTCCCAAAGAACAATAACAATCGGAAATTAGTTGTTCGCTGT
ACGGGTTGGGTTCTCCTCAATATCTGAGTTTTTTCGTTACGTCTCCCTTTTTTCTTTCTAATGCATGCATGAGATGAGTC
TCTGTTGAAGTTTTTATCGGATATTATATAATTTATTTTACCTTATTAACGTATTTCAAGACTCATTGCTTCTTTTTTTG
TTTTCTTTGTTAAAAGGCGTTAATTGATTACCTTCTGGTTCTTAACATTATTTGCTATATATTTGATCCAAAACATGACT
TTACTACATGGAAAAGGTAATTACCCTAAGAACCTTTAGTAGTCTATTCAAAATAAAAATGTATATGAATATGAAAAATT
GGAGATTCATGCCGAATGCTATTATAAATGTTTTTTTTTTTGGGATGAAAAATCGTTCTTATTTCTCATTTTACCCACAC
ATAATACTATGGAAAACCATATATTTGCGTGTTTACACGAAAACGTATTATTTCGGCTTATAAAGACAGCTTATTTTTGG
TCGATACCAAAGACTTTTTATGCAGGGTCTTAGCTAAAATAGTGAGTTAAAATAAAAGAAAATAAAGAGTACGATAAGTT
GTTAT---------------------------------------------------------------------------
--------------------------------------------------------------------------------
--------------------------------------------------------------------------------
--------------------------------------------------------------------------------
--------------------------------------------------------------------------------
--------------------------------------------------------------------------------
--------------------------------------------------------------------------------
--------------------------------------------------------------------------------
--------------------------------------------------------------------------------
--------------------------------------------------------------------------------
--------------------------------------------------------------------------------
--------------------------------------------------------------------------------
--------------------------------------------------------------------------------
--------------------------------------------------------------------------------
--------------------------------------------------------------------------------
--------------------------------------------------------------------------------
--------------------------------------------------------------------------------
--------------------------------------------------------------------------------
--------------------------------------------------------------------------------
--------------------------------------------------------------------------------
--------------------------------------------------------------------------------
--------------------------------------------------------------------------------
--------------------------------------------------------------------------------
--------------------------------------------------------------------------------
--------------------------------------------------------------------------------
--------------------------------------------------------------------------------
--------------------------------------------------------------------------------
--------------------------------------------------------------------------------
--------------------------------------------------------------------------------
--------------------------------------------------------------------------------
--------------------------------------------------------------------------------
--------------------------------------------------------------------------------
--------------------------------------------------------------------------------
--------------------------------------------------------------------------------
--------------------------------------------------------------------------------
--------------------------------------------------------------------------------
--------------------------------------------------------------------------------
--------------------------------------------------------------------------------
--------------------------------------------------------------------------------
--------------------------------------------------------------------------------
--------------------------------------------------------------------------------
--------------------------------------------------------------------------------
--------------------------------------------------------------------------------
--------------------------------------------------------------------------------
--------------------------------------------------------------------------------
--------------------------------------------------------------------------------
--------------------------------------------------------------------------------
--------------------------------------------------------------------------------
--------------------------------------------------------------------------------
--------------------------------------------------------------------------------
--------------------------------------------------------------------------------
--------------------------------------------------------------------------------
--------------------------------------------------------------------------------
--------------------------------------------------------------------------------
--------------------------------------------------------------------------------
--------------------------------------------------------------------------------
--------------------------------------------------------------------------------
--------------------------------------------------------------------------------
--------------------------------------------------------------------------------
--------------------------------------------------------------------------------
--------------------------------------------------------------------------------
--------------------------------------------------------------------------------
--------------------------------------------------------------------------------
--------------------------------------------------------------------------------
--------------------------------------------------------------------------------
--------------------------------------------------------------------------------
--------------------------------------------------------------------------------
---------------------------------------ATGTTTATGGACTTACCAATAGTGACAAACCTTATTGTATT
ACTATATTAAAATTTGTGCAGTTTTAGATGGTGCACAAAACAAGAACAACAAATCTTAGCGCAAAAACGAAGTCATATTT
ATATTAAACCCAACGGAGAGGGGAACCCCTGTTGTCAG-----CTATGGAGTTTTCTTGGGGGACCATTTCACTTATTTT
AAGTTTGACTTTGACTACTGATACACCCGACC-TATATTAATTACATGAAGTTACAAACCTTTTTTTTTTTTTTTTTGAT
AAAAAGAAATTACAAATCTTTATCTAATTTTTTTTCAGAATTTTCTTTTCAACTAGGTATGTGAACATACAAAACTTACA
TTTCTATATGTTTCAATGTCTGTGAAATTCAGTCGATTAAGGTGGTGATTGAAATGTTAAAGCTCACAAGTAGATTTACA
TAAATGCAAAAGGATTTCAAGTTTAGAAGAGCTATTTGTGTGTTTACACTTTTATTTTACAAAATTTAACCAGTTATGAT
TAGTTTGCGAACGCAACCGCTTCAATTTTATAAATTAAACCCATTCAAGAATATTGATAGCGCCAAACTAGCA
