# Supplementary material for: Evolution of repressive sequences within an enhancer contributed to morphological diversity in crucifer plants
Source: Proc Natl Acad Sci U S A. 2025 Dec 16;122(51):e2515732122. doi: 10.1073/pnas.2515732122 (PMC12745806; doi:10.1073/pnas.2515732122)
Supplement: Supplementary file 6 — Dataset S05 (TXT) [file pnas.2515732122.sd05.txt]

>AarabicumLMI1   
ATGTGGGGGTAAA----AGAAAG----------------CGTAG------A---GAAGAGG-ACAA--TG----AAAC----------------------------------------------------------TTAGTTTTCATTTTTCAAACTT-----CTACTTT---------------------G-------------------------------------------------------------------TTTTT----------------------------------------------------A---------------------------------------------------------------------------------------------------------------------------------------------------------GCTTTTAA---TTGGTCA------C-AAA------------------------------------------------------CTTAACTT-T----CT--------ATAGAT------A-----ATCT----ATTT---------TAGATCTCTG--------T-C----------------------------------TT-----GAT-TCTTACCTTTCATACTT--------------AGCTT-T-TGGCCTCACCCT----AT-------ATTACATTT----------------------------------------------------------------------------------------------------------------------------------------------------CATA--T-ATA-T----ATG-TTTATGGAC-----------------------------AA----------AGT-----TT-TT--------TTGTGTAT-----------------------------------------ATGAGTTGTGTATAT---AT------G---------T-----------------ACAT--ATATGGATTG-GA----------------------------------T---------------TTA---------------------------------GATG-------GTTT-G--T--GC--AT--ATA-A-GACAA----AACAAG--A------A--C------TG-----AAAC---ATCTTAGG-ACC-AA------------GA--------------ATGG--A----GGAAACATAA--------CA----------------------------------------------------------TAAACAGAG-ATG-A-G-GGAAC---CACTTTGTCAGTT----TCTTCTAAAGACTTGTT--------------------------T-----AG--GGACCATT---TTTTTCTTTCTTTATTCAATCTCTTTCTCT-TTCAC--TTAT--T-TAAGCTTAACTTTGACAA---A--------------------------------------------------------T-------TAATAT--ATAT------------------------------------------------------------------------------------A--AT--AT---------TA-------AT--AAA-AAAATTGTACA----------------------------------------------------T-TTTC------------------------TT-------------------------------------------TTCAAATTTATAT------------A--------------------------TATTTATTG----TG---TTTCTATCTATC-----TA------------------------------------------------------------------------------------------------------------------------AAAA-----GA-TGAGTCAATTAAGAGGGGTGGTT--TAAATGT--TGTTATGCCCACAAGTAGATTTTTGT----AAATGTTAAAAATTCC-CAAGT---TTAG--------------------------------------------
>EsyriacumLMI1   
ATGTGGGGGTAAAG-AGAAAAAG----------------AGTA-CA-----------------CAA--TG----AGAC----------------------------------------------------------TTAGTT-------TTCAAACTTT-GTTC---TTT---------------------G-------------------------------------------------------------------TCT-T----------------------------------------------------C---------------------------------------------------------------------------------------------------------------------------------------------------------GCTTTT--TTCTTGG---CTT-------------------------------------------------------------------CTT-TATATAT--------ATAGAT------GAATAAATCT----AC-T---------TAGCTCTCTG--------T-G----------------------------------TT-----GAT-TCCTA---------------------------GCTT-T-TGGCCTCACCCT----ATATACT--A------------CTCT--TACTCTTTAC------------------------------------------------------------------------------------------------------------AGGTTTTACTA------CTGCACA--T-ATA-C----ATT-GTTATGGA-CT----TTCCA-CTAGTGATGA-C-----AATTCTCAATTTAGT-----TT-TT--------TTGCATAT-----------------------------------------AT------------T-----------ATTAATT--------------------------------------GA----------------------------------T---------------TT-TT--------------------------------------------------T--AT--AT--ATA-A-GACAA----AATATT--A------A--C------TG-----AGAA---ATCTTAGG-ACC-AA------------GA--------------ATGG--A----TG----------------CA----------------------------------------------------------TAA-------------GGGGAAC---CAAATTGTCAGTT----TCT----------------------------------------T-----GG--GGACCATT---TT-------CTTTTTTCA--CTCTTT----------------------AGCTTAACTTTGACAA---GTAAG-------T-AAC-C------CC-CACCT--------------A-------TAT-------TAATAT--ACAT--GAA---------------------------------A-TTT--------------------------------------ACAA--ATATAT---------TT-------AT--ATG-AAA-----------------------TTA-C--------------ATTGATGTTCCTTTCAGTT-TTTCTTTTT-------------------TT-------------------------------------------TTCAAC------T------------A--------------------------TATTTA---TTAATG---TTTTC-TGTGTC-----TA------------------------------------------------------------------------------------------------------------------------GGGA-----AA-TCAGCCAATTAAGAC-GGTGGTTT-TAAATGT--TGTAATGGCCACAAATAGATTTGTGTAATTAAATGTTAAAATGACCACAAGTAGATTTG--------------------------------------------
>AargenteumLMI1   
ATGTGGGGGTAAAGGGGAGAAAGAAAGAGTTAT------AGTA-CACAGTAGTATATGAGG-ACAATATG----AAAC----------------------------------------------------------TTAGTT-------TTCAAACTTT-GTTC---TTT---------------------G-------------------------------------------------------------------TTT-T----------------------------------------------------G---------------------------------------------------------------------------------------------------------------------------------------------------------GCCTTT-A---TTGGTCA---TATC-AAA------------------------------------------------------CT---CTT-T----AT--------ATAAATG-----G-----ATCTA---AC-T---------TAGCTCTCTG--------T-G----------------------------------TT-----GAT-TCTTAGCTTTCAAAGTT--------------AGCTT-T-TGGCCTCACCCT----AT-------A------------GTCT--TAC-------ACTTACACCTTTAC-------------------------------------------------------------------------------------------------TT-----A------CTGCTCA--T-ATA-C----ATT-GTTATGGA-CT----TGCCA-CTAGTG---A-C-----AA----------AAC----------------------ATA------------------------------------------ATA-----TATTTAT---GT------G---------T-----------------AAAT--A----------GA----------------------------------G---------------TTA---------------------------------GATG-------GT---G--T--GT--AT--ATAAA-GACAA----AGCAAT--A------A--C------TG-----A-AA---ATCTTAGG-ACC-AA------------GA--------------ATGG--A----GG----------------CA----------------------------------------------------------TAACCAAAG-AAG-A-GGGGAAC---CACATTGTCAGTT----TCT----------------------------------------T-----GG--GGACCATT---TT-------CTTT-TTCA--CTCTTTCTCT-TTCACTCTTGTT-T-TAAGCTTAACTTTGTCAAA--ATAAG-------T-A-C-C------CC-CACCT--------------A-------TAT-------TAAT----ACAT--GAA---------------------------------A-C-T--------------------------------------ACAA--AT--AT---------TT-------AT--AAA-A----------TAATATTA------------------------------------------------TC------------------------TT-------------------------------------------TTCAAC------TA-----------A--------------------------CATTTA-------TG---TTCCCATATGTC-----TA------------------------------------------------------------------------------------------------------------------------AAGAAAA--AA-TCAGTCAATTAAGAT-GGTGGTT-TTAAATGT--T--AATGCCCACAAGTAGATATATGT----AAATGTTAAAATGTTC-CAAGT---TTAG--------------------------------------------
>AsaxatilisLMI1   
ATGTGGGGGTAAAG-GGAGAAAGA-------AG------AGTA-CACAGTA---TAAGAGAAACAA--TG----AGAC----------------------------------------------------------TTAGTT-------TTCAATCTTTTGTTC---TTT---------------------G-------------------------------------------------------------------TTT-T----------------------------------------------------G---------------------------------------------------------------------------------------------------------------------------------------------------------GCCTTT-A---TTGGTCA---TATC-ACA------------------------------------------------------CT---CTT-T----ATTT------ATAGATG-----G-----ATCT----AC-T---------TAGCTCTCTG--------TGG----------------------------------TT-----GTT-TCTTAGCTTTCAAAGGT--------------AGCTT-T-TGGCCTCACCCT----AT-------A------------GTCT--TAC-------------ACCCTTAC-------------------------------------------------------------------------------------------------TT-----A------CTGCTCA--T-ATA-C----ATT-GTTATGGA-CT----TGCCA-CTAGTG---CCC-----AA----------AAC-----TTCTT--------TTGCATAT-----------------------------------------TTA-----TATTTAT---AT------G---------T-----------------AAAA--A---------AGA----------------------------------G---------------TTA---------------------------------GATG-------GT---G--T--GT--AT--ATA-G-GACAA----AGCAAT--A------A--C------TG-----A-AA---ATCTTAGG-ACC-AA------------GA--------------ATGG--A----GG----------------CA----------------------------------------------------------TAACCAAAGGAAG-A-GGGGAAC---CACATTGTCAGTT----TCT----------------------------------------T-----GG--GGACCAAT---TT-------CTTT-TTCA--CTCTTTCTCT-TTCAC--TTGTT-T-TAAGCTTAACTTTGACAA---ATTAG-------T-A-C-C------CC-CACCT--------------A-------TAT-------TAAT----ACAT--GAA---------------------------------A-C-T--------------------------------------ACAA--AT--AT---------TT-------AT--ATA-A----------TAATATAATATCTC--------------------------------------T-TTTC------------------------TT-------------------------------------------TTCAAC------A------------A--------------------------CATTTA-------TG---TTCCCATATGTCTACTCTA------------------------------------------------------------------------------------------------------------------------TAGA-----AA-TCAGTCAATTAAGAC-GGTGGTT--TAAATGT--T--AATGCCCACAAGTAGATGTATGT----AAATGTTAAATTGTTC-CAAGT---TTAG--------------------------------------------
>PturritaLMI1   
ATGTGGGGGTAAAG-------------------------AGTA-CACAGTA---GATGAGG-ACAA--TG----AGAC----------------------------------------------------------TTAGTT-------TTCAAACT-T-GTTC---TTT---------------------G-------------------------------------------------------------------TTT-C----------------------------------------------------G---------------------------------------------------------------------------------------------------------------------------------------------------------GCTTTT-A---TTGGTCA---TATC-ACA------------------------------------------------------CT---CTT-T----AT--------ATAGAC------G-----ATCT----AC-T---------TAGCTCTCTG--------T-G----------------------------------TT-----GAT-TCTTAGCTTTCAAAGGT--------------AGCTT-T-TGGCCTCACCCT----AT-------A------------CTC----AC-------------------------------------------------------------------------------------------------------------------AGGTT-----A------CTGCACA--T-ATA-C----ATT-GTTATGGA-CT----TGCCA-CTAGTG---A-C-----AA----------A-C-----CT-TT--------TTGCATATT----AATT-C--------------ACACACACACACACACATA-----TATATAT---ATATATGTA---------T-----------------AAGT--A----------GA----------------------------------T---------------TTA---------------------------------GATG-------GT---G--T--GT--AT--ATA-A-GACAA----AACAAT--A------A--C------TG-----A-AA---ATCTTAGG-ACC-AA------------GA--------------ATGGAGA----GG----------------CA----------------------------------------------------------TAACCAAAG-GAG-A-G-GGAAC---CACATTGTCAGTT----T-----------------T----T-------ATGGAGTTTT--T-----GG--GGACCATTAATTT-------CTT--TTCA--CTCTTTCTCT-ATCTC--TTAT--T-TAAGCTTAACTTTGACAA--AATAAG-------T-A-C-C------CC-CACCT--------------A-------TAT-------TTAT----ACAT--GAA---------------------------------A-T-T--------------------------------------ACAA--AT--TT---------TT-------AT--ATA-AAA-----------------------TCT-C--------------ATCAATGTTCCTT-CA-TT-TTTC------------------------TT-------------------------------------------TTCAAC------T------------A--------------------------CATTTA-------TG---TTTCCA--GGGC-----TA------------------------------------------------------------------------------------------------------------------------TAAA-----AT-TCAGTCAATTAAGAC-GGTGGTT--TAAATGT--T--AATGCCCACAAGTAGATTTATGT----AAATGTTAAAAAGTTC-CAAGT---TTAG--------------------------------------------
>AalpinaLMI1   
ATGTGGGGGTAAAG-AGAGAAAGA-------AG------AGTA-CACAGTA---GATGAGG-ACAA--TG----AGAC----------------------------------------------------------TTAGTT-------TTCAAACT-T-GTTC---TTT---------------------G-------------------------------------------------------------------TTT-T----------------------------------------------------G---------------------------------------------------------------------------------------------------------------------------------------------------------GCTTTT-A---TTGGTCA---TATC-ACA------------------------------------------------------CT---CTT-T----TT--------ATAGAT------T-----ATCT----AC-T---------TAGCTCTCTG--------T-G----------------------------------TT-----GAT-TCTTAGCTTTCAAAGGT--------------AGCTT-T-TGGCCTCACCCT----AT-------A------------CTCT--TAC-------------------------------------------------------------------------------------------------------------------AGGTT-----A------CTGCACA--T-ATA-C----ATT-GTTATGGA-CT----TGCCA-CTAGTG---A-CC----AA----------G-C-----CA-TT--------TTGCATATT----AATT-T--------------ACACCCATA--------------------------T------A---------T-----------------AAAT--A----------GA----------------------------------T---------------TTA---------------------------------GATG-------GT---G--T--GT--ATATATA-A-GACAA----AACAAT--A------A--C------TG-----A-AA---ATCTTAGG-ACC-AA------------GA--------------ATGG--A----GG----------------CA----------------------------------------------------------TAACCAAAG-GAG-A-GGGGAAC---CACATTGTCAGTT----T----------------CT----T-------ATGGAGTTTT--T-----GG--GGACCATTAGTTT-------CTT--TTCA--CTCTTTCTCT-TTCAC--TTAT--T-TAAGCTTAACTTTGACAA-AAATAAG-------T-A-C-C------CC-CACCT--------------A-------TAT-------TTAT----GCAT--GAA---------------------------------A-T-T--------------------------------------ACAA--AT--AT---------TT-------TT--ATA-AAA-----------------------TCT-C--------------ATCAATGTTGCTT-CA-TTTTTTC------------------------TT-------------------------------------------TGCAAC------T------------A--------------------------CATTTA-------TG---TTTCCA--GGGC-----TA------------------------------------------------------------------------------------------------------------------------TAAA-----AATTCAGTCAATTAAGAC-GGTGGTT--TAAATGT--T--AATGCCCACAAGTAGATTTGTGT----AAATGTTAAAAAGTTC-CAAGT---TTAG--------------------------------------------
>AmontbretianaLMI1   
ATGTGGGGGTAAAG-GGAGAAAGA-------AG------AGTA-CACAGTA---GATGAGG-ACAA--TG----AGAC----------------------------------------------------------TTAGTT-------TTCAAACT-T-GTTC---TTT---------------------G-------------------------------------------------------------------TTT-T----------------------------------------------------G---------------------------------------------------------------------------------------------------------------------------------------------------------GCTTTT-A---TTGGTCA---TATC-ACA------------------------------------------------------CT---CTT-T----TT--------ATAGAT------G-----ATCT----AC-T---------TAGCTCTCTG--------T-G----------------------------------TT-----GAT-TCTTAGCTTTCAAAGGT--------------AGCTT-T-TGGCCTCACCCT----AT-------A------------CTCT--TAC-------------------------------------------------------------------------------------------------------------------AGGTT-----A------CTGCACA--T-ATA-C----ATT-GTTATGGA-CT----TGCCA-CTAGTG---A-CC----AA----------G-C-----CT-TT--------TTGCATATT----AATT-T--------------ACACACACA--------------------------T------A---------T-----------------AAAT--A----------GA----------------------------------T---------------TTA---------------------------------GATG-------GT---G--T--GT--ATATATA-A-GACAA----AACAAT--A------A--C------TG-----A-AA---ATCTTAGG-ACC-AA------------GA--------------ATGG--A----GG----------------CA----------------------------------------------------------TAACCAAAG-GAG-A-GGGGAAC---CACATTGTCAGTT----T----------------CT----T-------ATGGAGTTTT--T-----GG--GGACCATTAATTT-------CTT--TTCA--CTCTTTCTCT-TTCAC--TTAT--T-TAAGCTTAACTTTGACAA-AAATAAG-------T-A-C-C------CC-CACCT--------------A-------TAT-------TTAT----GCAT--GAA---------------------------------A-T-T--------------------------------------ACAA--AT--AT---------TT-------TT--ATA-AAA-----------------------TCT-C--------------ATCAATGTTGCTT-CA-TTTTTTC------------------------TT-------------------------------------------TGCAAC------T------------A--------------------------CATTTA-------TG---TTTCCA--GGGC-----TA------------------------------------------------------------------------------------------------------------------------TAAA-----AATTCAGTCAATTAAGAC-GGTGGTT--TAAATGT--T--AATGCCCACAAGTAGATTTGTGT----AAATGTTAAAAAGTTC-CAAGT---TTAG--------------------------------------------
>KsaxatilisLMI1   
ATGTGGGGGTAAAG-AGAGAAAGA-------AG------AGTA-CACAGTA---GATGAGG-ACAA--TG----AGAC----------------------------------------------------------TTAGTT-------TTCAAACT-T-GTTC---TTT---------------------G-------------------------------------------------------------------TTT-T----------------------------------------------------G---------------------------------------------------------------------------------------------------------------------------------------------------------GCTTTT-A---TTGGTCA---TATC-ACA------------------------------------------------------CT---CTT-T----AT--------ATAGAT------G-----ATCT----AC-TTAGATCTCTTAGCTCTCTG--------T-G----------------------------------TT-----GAT-TCTTAGCTTTCAAAGGT--------------AGCTT-T-TGGCCTCACCCT----AT-------A------------CCCT--TAC-------------------------------------------------------------------------------------------------------------------AGGTT-----A------CTGCACA--T-ATA-C----ATT-GTTATGGA-CT----TGCCA-CTAGTG---A-C-----AA----------AAC-----TT-TT--------TTGCATATT----AATT-T--------------ACAC-----------------------ATAT---AT------A---------T-----------------AAGC--A----------GA----------------------------------T---------------TTA---------------------------------GATG-------GT---G--T--GT--AT--ATA-A-GACAA----AACAAT--A------A--C------TG-----A-AA---ATCTTAGG-ACC-AA------------GA--------------ACGG--A----GG----------------CA----------------------------------------------------------TAACCAAAG-GAG-A-GGGGAAC---CACATTGTCAGTT----T-----------------T----T-------ATGGAGTTTT--T-----GG--GGACCATTAATTT-------CTT--TTCA--CTCTTTCTCT-TTCAC--TTAT--TTTAAGCTTAACTTTGACAA-AAACGAA-------T-A-C-C------CC-CACCT--------------A-------TAA-------TAAT----ACAT--GGA---------------------------------A-T-T--------------------------------------ACAA--AT--AT---------ATACTATATAT--AAA-AAA-----------------------TCTAT--------------ATAAATGTTCCTT-CA-TT-TTTC------------------------TT-------------------------------------------TTCAGC------T------------A--------------------------CATTTA-------TT---TTTCCA--CGTC-----TA------------------------------------------------------------------------------------------------------------------------TTAA-----AA-TCAGTCAATTAAGAC-GGAAGTT--TAAATGT--T--AATGCCCATAAGTAGATTTATGT----AAATGTTAAAAAGTTC-CAAGT---TTAG--------------------------------------------
>SirioLMI1   
ATGTGGGGGTAAAG-AGAGAAAGA-------AG------AGTA-CACAGTA---GATGAGA-ACAA--TG----GAAC----------------------------------------------------------TTAGTT-------TTCAAACT-T-GCGC---TTT---------------------G-------------------------------------------------------------------TTT-T----------------------------------------------------A---------------------------------------------------------------------------------------------------------------------------------------------------------GCTTTT-A---TTGGTCA---TATC-AGA------------------------------------------------------CT---CTT-T----AT--------ATTGAT------G-----ATCT----AC-T---------TAGCTCTCTG--------T-G----------------------------------TT-----GAT-TCTTAGCTTTCAAAGGT--------------AGCTT-T-TGGCCTCACCCT----AT-------A------------CTCTA-TAC-------------------------------------------------------------------------------------------------------------------AGGTT-----A------CTGCATA--T-ATA-C----ATG-GTTATGGA-CT----TGCCA-CTAGCG---A-C-----A------------AC-----TT-TT--------TGGCATATT----AATT-TTCACACACACACACACACACACACACACACATA-----TATATAT---AT------A------CAATATCTATCTATATGTGTAAAGT--A----------GA----------------------------------T---------------TTA---------------------------------GATG-------GT---G--T--GTGCAT--ATA-A-GACAA----AACAAT--A------A--C------TG-----G---TT-ATATTAGG-ACC-AA------------GA--------------ATGG--A----GG----------------CA----------------------------------------------------------TAACCAAAG-GAG-A-GGGGAAC---CACTTTGTCAGTT----------------------T----T-------ATGGAGTTTT--T-----GG--GGACCATTAATTT-------CTT--TTCA--CTCTTTCTCT-TTCAC--ATAT--T-TAAGCTTAACTTTGACAA-AAATAAG-------T-A-C-C------CC-CACCT--------------A-------TAT-------TATT----A---GGGAA---------------------------------A-T-T--------------------------------------ACA---AT--TT---------TT-------AT--ATA-AAA----------------------GTCT-C--------------ATAAATGTTCTTT-CA-TT-TTTC------------------------TT-------------------------------------------TTCAGC------T------------A--------------------------CATCTA-------TT---TTTCTA--CGTC-----TA------------------------------------------------------------------------------------------------------------------------CAAA---AGAA-GCAGTCAATTAAGTC-GGTGGTT--TTAATGT--T--AATGGCCACAAGTAGATTTATGT----AAATGTTAAAAAGTTC-CAAGT---TTAG--------------------------------------------
>EsalsugineumLMI1   
ATGTGGGGGTAAAG-AGAGAAAGA-------AG------AGTA-CACAGTA---GATGAGG-ACAA--TG----AGAC----------------------------------------------------------TTAGTT-------TTCAAACT-T-GTTC---TTT---------------------G-------------------------------------------------------------------TTT-T----------------------------------------------------G---------------------------------------------------------------------------------------------------------------------------------------------------------GCTTTT-A---TTGGTCA---TATC-ACA------------------------------------------------------CT---CTT-T----AT--AT----ATAGAT------G-----ATCT----AC-T---------TAGCTCTCTG--------T-G----------------------------------TT-----GAT-TCTTAGCTTTCAAAGGT--------------AGCTT-T-TGGCCTCACCCT-------------A------------CTCTA-TAC-------------------------------------------------------------------------------------------------------------------AGGTT-----A------CTGCACA--T-ACA-C----ATT-CTTATGGA-CT----TGCCA-CTAGTG---A-C-----AA----------AAC-----TG-TT--------TTGCATATT----TATT-T--------------ACACAC----------ATA-----TATATAT---AT------A---------T-----------------TAAT--A----------GA----------------------------------T---------------TTT---------------------------------GATG-------GT---G--T--GT--AT--ATA-A-GACAA----AACAAT--A------A--C------TG-----A-AA---ATCTTAGG-ACC-AA------------GA--------------ATGG---------------------------------------------------------------------------------------------------A-GGGGAAC---CACATTGTCAGTT----------------------T----T-------ATGGAGTTTT--G-----GG--GGACCATTAATTT-------CTT--TT-------TTACTCT-TTCAC--TTAT--T-TAAGCTTAACTTTGACAA-TAATAAG-------T-A-C-C------CC-CACCT--------------A-------TAT-------TAAT----ACAA--GGG---------------------------------A-T-T--------------------------------------ACAA--AT--AT---------TC-------AT--ATA-AAA-----------------------TCT-C--------------ATAAATGTTCCTT-CA-TT-TTTC------------------------TT-------------------------------------------TTCAGC------T------------A--------------------------CATTTA-------TT---TTTCCA--CGTC-----TA------------------------------------------------------------------------------------------------------------------------TAAA-----AA-CCAGTCAATTAAGAC-GCCGGTT--TAAATGC--T--AATGTCCGCAAGTAGATTTACGT----AAATGTTAAAAAGTTC-CAAGT---TTAG--------------------------------------------
>ChirsutaLMI1   
ATGTGGGGGTAAAG-AGAGAAAGA-------AG------AGTA-CACAGTA---GATGAGG-ACAA--TG----AGAC----------------------------------------------------------TTAGTT-------TTCAAACT-T-CTTC---TTT---------------------G-------------------------------------------------------------------CTT-T----------------------------------------------------G---------------------------------------------------------------------------------------------------------------------------------------------------------GCTTTT-A---TTGGTCA---TATC-AGA------------------------------------------------------CT---CTT-T----AT----AT--ATAGAT------C-----ATCT-ACTAC-T---------TAGCTCTCTG--------T-G----------------------------------TT-----GAT-TCTTAGCTTTCAAAGGT--------------AGCTT-T-TGGCCTCACCCT----AT-------A------------CTCT--TAC-------------------------------------------------------------------------------------------------------------------AGGTT-----A------CTGCACA--T-ATA-C----ATT-GTTATGGA-CT----TGCCA-CTAGTG---T-C-----AA----------A-C-----CT-T---------TTGCATATT----AATTTT--------------TCAC-----------------------ATAT---AT------A---------T-----------------AAGTATA----------GC----------------------------------T---------------TTA--CATGT--TGTGTATATCTTGACAATAAAAAAGATG-------TT---G--T--GT--AT--GTA-ATGACAA----AACAAT--A------A--C------TG-----A-TA---ATCTTAGG-ACC-AA------------GA--------------ATGA--A----GG----------------CA----------------------------------------------------------TAACCAAAG-GAG---AGGGAAC---CACATTGTCAGAT----T--------------------------------------TT--T-----TG--GGACCATTAATTT-------CTT--TTCA--CTCTTT-TCT-TTCAC--TTAT--T-TAAGCTTAACTTTGACAA-AAATTAG-------T-A-G-C------CC-CACCT--------------A-------TAT-------TAAC----ACAT--GAA---------------------------------A-T-C--------------------------------------ACAAA-AT--AT---------TT-------AT--ATA-AAA-----------------------TCT-T--------------ATCAA-------------T-TTTC------------------------TT-------------------------------------------TTCAAC------T------------A--------------------------CATTTA-------TG---TTTACA--TGCC-----TA------------------------------------------------------------------------------------------------------------------------CACA-----AA-T-AGTCAATTAAGAC-GGTGGTT--TAAATGT--T--AATGCCCACAAGTAGATTTATGT----AAATGTTAAAAACTTC-CACGT---TTAG--------------------------------------------
>LalabamicaLMI1   
ATGTGGGGGTAAAG-AGA----GA-------AG------AGTA-CATAGTC---GATGAGG-ACAA--TG----AAAC----------------------------------------------------------TTAGTT-------TTCAAACT-T-CTTC---TTT---------------------G-------------------------------------------------------------------CTT-T----------------------------------------------------G---------------------------------------------------------------------------------------------------------------------------------------------------------GCTTTT-A---TAGGTCA---TATC-AGA------------------------------------------------------CT---CTT-T----AT----AT--ATAGAT------G-----ATCT-ATTAC-T---------TAGCTCTCTG--------T-G----------------------------------TTGAATTGAT-TCTTACCTTTCAAAGGT--------------AGCTT-T-TGGCCTCACCCT----AT-------A------------CTCT--TAC-------------------------------------------------------------------------------------------------------------------ATGTT-----A------CTGCAAC--T-TTA-C----ATT-GTTATGGA-CT----TACCA-CTATTG---T-C-----AA----------A-C-----C--------------------------------------------------------------------------------T------A---------T-----------------AAGT--A----------GA----------------------------------T---------------TTA--CATTTTTTTTGTATATCTTGACAAAAGAAGAGATGTTGATTGTT---G--T--GT--GT--ATA-G-GACAA----AACAAT--A------A--C------TG-----A-AA---ATCTTAGG-ACC-AA------------GA--------------ATGA--A----GG----------------CA----------------------------------------------------------TAACCAAAG-GAG-G-AGGGAAC---CACATTG-CAGTT----T-----------------T----C-------ATGGAGTCTT--T-----GG--GGACCATTAATTT-------T--------------------TTTGAC--TTAT--T-TAAGTTTAACTTTGACAA-AAATAAG-------T-A-C-C------CC-CACCT--------------A-------TAT-------TAAT----TCAT--GAA---------------------------------A-A-T--------------------------------------AAAA--AT--AT---------TT-------AT--ATA-AAT-----------------------TTT-C--------------TTCAA-------------T-TTTA------------------------TT-------------------------------------------TTCAAC------T------------A--------------------------CATTTA-------TG---TTTCCA--TGAC-----TA------------------------------------------------------------------------------------------------------------------------TAAA-----AA-T-AGTCAATTAAAAC-GGTGGTT--TAAATGT--T--AAAAACCATAAGTAGGTTTATGT----AAATGTTAAAATTTTC-TAAGT---TTAG--------------------------------------------
>CrubellaLMI1   
ATGTGGGGGTAAAG-A------GA-------AGAGAGGTAGTA-CACAGTA---GATGAGG-ACAA--TG----AGAC----------------------------------------------------------TTAGTT-------TTCAAACT-T-CTTC---TTT---------------------G-------------------------------------------------------------------CTT-T----------------------------------------------------G---------------------------------------------------------------------------------------------------------------------------------------------------------GCTTTT-A---TTGGTCA---TATC-AGC------------------------------------------------------CT---CTTTT----AT----AT--ATAGAT------G-----ATCT----AC-T---------TAGCTCTCTG--------T-G----------------------------------TT-----GAT-TCTTAGCTTTCAAAGGT--------------AGCTT-T-TGGCCTCACCCTAGCTAT-------A------------CTCT-ATAC-------------------------------------------------------------------------------------------------------------------AGGTT-----ACTACTACTGCACA--T-ATA-C----ATT-GGTATGGA-CTTAATTGCCAACTAGTG---C-C-TAAAAA----------A-C-----CT-T---------TTGCATATT----AATT-T--------------TCAC-----------------------ATAT---AT------A---------C---------------------------------------------------------------------------------------------------------------------------------------------T--GT--AT--GTA-A-GACAA----AACAAT--ATTATGAA--C------TG-----A-AA---ATCTTAGG-ACC-AAGAGAAGGCAA--GA--------------ATGA--A----GG----------------CA----------------------------------------------------------TAACCAAAG-AAG-A-GGGGAAC---CACATTGTCAGTTTT--T-----------------T----T-------ATGGAGTTTTTTT-----GG--GGACCATTAATTT-------CGT--TTCA--CTCTTTCTCT-TTCAC--TTAT--T-TAAGCTTAACTTTGACA---AATACG-------T-A-C-CCTCTC-CC-CACCT---------------------------------AAT----ACAT--CAAA------------------------------------------------------------------------------------------------------------------------------------------------------------------A-------------T-TTTC-----TAGATAATTTTTTATTTTTTT-------------------------------------------TTCGAC------T-AGCAAGTAGCAA--------------------------CATTTA-------TGTTGTTTACA--TGTC-----TT------------------------------------------------------------------------------------------------------------------------TAGA-----AT-CCAGTCAATTAAGAC-GGTGGTT--TAAATGTGTA--AATGCCCACAAGTAGATTTATGT----AAATGTTAAAATGTTC-CAAGT---TTAG--------------------------------------------
>TglabraLMI1   
ATGTGGGGGTAAAG-AGAGAAAGA-------AG------AGTA-CACAGTA---GATGAGG-ACAA--TG----AGAC----------------------------------------------------------TTAGTT-------TTCAAACT-T-CTTC---TTT---------------------G-------------------------------------------------------------------CTT-T----------------------------------------------------G---------------------------------------------------------------------------------------------------------------------------------------------------------GCCTTT-A---TTGGTCA---TACC-AGA------------------------------------------------------CT---CTT-T----AT----AT--ATAGAT------G-----ATCT----AC-T---------TAGCTCTCTGTGTAACTGT-G----------------------------------TT-----GAT-TCTTAGCTTTCAAAGGT--------------AGCTT-T-TGGCCTCACCCT----AT-------A------------CTCT-ATAC-------------------------------------------------------------------------------------------------------------------AGGTT-----A------CTGCACA--T-ATA-C----ATT-AGTATGGA-CT----TGCCA-CTAGTG---C-C-----AA----------A-A-----CT-T---------TTGCATATTAATTAATT-T--------------TCAC-----------------------ACAT---AT------A---------T-----------------AAGT--A----------GA----------------------------------C---------------TTA---------------------------------GATG-------GT---G--T--GT--AT--ATA-A-GACAA----AACAAT--A------A--C------TG-----A-AA---ATCTTAGG-ACC-AA------------GA--------------ATGA--A----GG----------------CA----------------------------------------------------------TAACCAAAG-AAG-G-G-GGAAC---CACACTGTCAGTT----T-----------------T----T-------ATGGAGTTTT--T-----GG--GGACCATTAATTT-------CGT--TTCA--CTCTTTTTCT-TTCAC--TTAT--T-TAAGCTTAACTTTGACA---AATACG-------T-A-C-C------CCTCACCT--------------A-------TATTAAATATTAAT----ACAT--GAA---------------------------------ACT-T--------------------------------------GCAA--AT--AT---------TT-------AT--ATA-AAA-----------------------TCT-C--------------ATCAA-------------T-TTTC------------------------TT-------------------------------------------TTCAAC------T------------A--------------------------CATTTA-------TG---TTTTCA--TGTC-----TA------------------------------------------------------------------------------------------------------------------------TAAA-----AT-TCAGTCAATTAAGAC-GGTGGTT--TAAATGT--A--AAAGCCCACAAGTAGATTTATGT----AGATGTTAAAAAGTTC-CAAGT---TTAG--------------------------------------------
>AlyrataLMI1   
ATGTGGGGGTAAA-------------------G------AGTA-CACAGTA---GATGAGG-ACAA--TG----AGAC----------------------------------------------------------TTAGTT-------TTCAAACT-T-CTTC---TTT---------------------G-------------------------------------------------------------------CTT-T----------------------------------------------------G---------------------------------------------------------------------------------------------------------------------------------------------------------GCTTTT-A---TTGGTCA---TATC-AGA------------------------------------------------------CT---CTT-T----AT----GT--ATAGAT------A-----ATCT----AC-T---------TAGCTCTCTG--------T-G----------------------------------TT-----GAT-TCCTAGCTTTCAAAGGT--------------AGCTT-A-TGGCCTCACCCT----AT-------A--------CACACTCT-ATAC-------------------------------------------------------------------------------------------------------------------AGGTT-----A------CTGCTCA--T-ATA-C----ATT-GGTATGGA-CT----TGCCA-CTAGTG---C-C-----AA----------A-C-----CT-T---------TTGCACATT----AATT-T--------------TCAC-----------------------ATAT---AT------A---------T-----------------AAGT--A----------GATTTAGAGATGTCAAAAAAAAAATATATAAGTAGAT---------------TTA---------------------------------GATG-------GT---G--T--AT--AT--ATA-A-GACAA----AACAAT--A------A--C------TG-----A-AA---ATCTTAGG-ACC-AA------------GA--------------ATGA--A----GG----------------CA----------------------------------------------------------TAACCAAAG-AAG-G-GGGGAAC---CACATTGTCAGTT----T-----------------T----A-------TTGGAGTTTT--T-----GG--GGACCATTAATTT-------CGT--TTCA--CTCTTTCTCT-TTCAC--TTAT--T-TAAGCTTAACTTTGACA---AACACG-------T-A-C-C-----CCC-CACCT--------------A-------TAT-------TACT----ACAC--CAA---------------------------------A-T-T--------------------------------------ACAA-AAT--AT---------TT-------AT--ATATAAA-----------------------TCT-C--------------ATCAA-------------T-TTTC------------------------TT-------------------------------------------TTCAAC------T------------A--------------------------CATTTA-------TG---TTTCCA--TGTC-----TA------------------------------------------------------------------------------------------------------------------------TAAA-----AT-TCAGTCAATTAAGAC-GGTGGTT--TAAATGT--T--AAAGCCCACAAGTAGATTTATGT----AAATGTTAAAAAGTTC-CAAGT---TTAG--------------------------------------------
>AhalleriLMI1 
ATGTGGGGGTAAA-------------------G------AGTA-CACAGTA---GATGAGG-ACAA--TG----AGAC----------------------------------------------------------TTAGTT-------TTCAAACT-T-CTTC---TTT---------------------G-------------------------------------------------------------------CTT-T----------------------------------------------------G---------------------------------------------------------------------------------------------------------------------------------------------------------GCTTTT-A---TTGGTCA---TATC-AGA------------------------------------------------------CT---CTT-T----AT----GT--ATAGAT------A-----ATCT----AC-T---------TAGCTCTCTG--------T-G----------------------------------TT-----GAT-TCCTAGCTTTCAAAGGT--------------AGCTT-T-TGGCCTCACCCT----AT-------A--------CACACTCT-ATAC-------------------------------------------------------------------------------------------------------------------AGGTT-----A------CTGCTCA--T-ATA-C----ATT-GGTATGGA-CT----TGCCA-CTAGTG---C-C-----AA----------A-C-----CT-T---------TTGCACATT----AATT-T--------------TCAC-----------------------ATAT---AT------A---------T-----------------AAGT--A----------GA----------------------------------T---------------TTA---------------------------------GATG-------GT---G--T--AT--AT--ATA-A-GACAA----AACAAT--A------A--C------TG-----A-AA---ATCTTAGG-ACC-AA------------GA--------------ATGA--A----GG----------------CA----------------------------------------------------------TAACCAAAG-AAG-G-GGGGAAC---CACATTGTCAGTT----T-----------------T----A-------TTGGAGTTTT--T-----GG--GGACCATTAATTT-------CGT--TTCA--CTCTTTCTCT-TTCAC--TTAT--T-TAAGCTTAACTTTGACA---AACACG-------T-A-C-C------CC-CACCT--------------A-------TAT-------TACT----ACAC--CAA---------------------------------A-T-T--------------------------------------ACAA-AAT--AT---------TT-------AT--ATATAAA-----------------------TCT-C--------------ATCAA-------------T-TTTC------------------------TT-------------------------------------------TTCAAC------T------------A--------------------------CATTTA-------TG---TTTCCA--TGTC-----TT------------------------------------------------------------------------------------------------------------------------TAAA-----AT-CCAGTCAATTAAGTC-GGTGGTT--TAAATGT--T--AAAGCCCACAAGTAGATTTATGT----AAATGTTAAAAAGTTC-CAAGT---TTAG--------------------------------------------
>AthalianaLMI1   
ATGTGGGGGTAAA-------------------G------AGTA-CACAGTA---GATGAAG-ACAA--TG----AGAC----------------------------------------------------------TTAGTT-------TTCAAACT-T-CTTC---TTT---------------------G-------------------------------------------------------------------CTT-T----------------------------------------------------G---------------------------------------------------------------------------------------------------------------------------------------------------------GCTTTT-A---TTGGTCA---TATC-AGA------------------------------------------------------CT---CTT-T----AT----TT--ATAGAT------G-----ATCT----AC-T---------TAGCTCTCTG--------T-G----------------------------------TT-----GAT-TCTTAGCTTTCAAAGGT--------------AGCTT-T-TGGCCTCACCCT----AT-----ATA------------CTCT-ATAC-------------------------------------------------------------------------------------------------------------------AGGTT-----A------CTGCACA--T-ATA-C----ATT-GGTATGGA-CT----TGCCA-CTAGTG---C-C-----AA----------A-C-----CT-T---------TTGCACATT----AATT-T--------------TCAC-----------------------ATAT---AT------A---------T-----------------AAGT--A----------GA----------------------------------T---------------TTA---------------------------------GATG-------GT---G--T--AT--AT--ATA-A-GACAA----AACAAT--A------A--C------TG-----A-AA---ATCTTAGG-ACC-AA------------GA--------------ATGA--A----GG----------------CA----------------------------------------------------------TAACCAAAG-AAG-G-GGGGAAC---CACATTGTCAGTT----T-----------------T----T-------ATGGAGTTTT--T-----GGG-GGACCATTAGTTT-------CGT--TTCA--CTCTTTCTCT-TTCAC--TTAT--T-TAAGCTTAACTTTGACA---AATACG-------T-A-C-C------CC-CACCT--------------A-------TAT-------TACT----ACAC--GAA---------------------------------A-T-T--------------------------------------ACAA-TAT--AT---------TT-------ATATATA-AAA-----------------------TCT-C--------------ATCAA---------------TTTC------------------------TT-------------------------------------------TTCAAC------T------------A--------------------------CATTTA-------TG---TTTCCA--TGTT-----TA------------------------------------------------------------------------------------------------------------------------TAAA-----AT-TCAGTCAATTAAGAC-GGTGGTT--TAAATGT--T--AAAGGCCACAAGTAGATTTATGT----GAATGTTAAAAAGTCC-CAAGT---TTAG--------------------------------------------
>EsyriacumRCOA 
--------------------------------------------------------------------------A-----------------------------------------------------------------------------------------------------------------------TTAAATGCTACAGTTCTAGAAGGGAGTTTGAAATAAAGCAATTACAC-------------------------------------------------------------------------------------------TAA-----------TTTGATTCTG----------TA----------C--------CAACA-------------------AA----------AATATAA-----------------AACTTTT-------TAT-TTGTTGCTTTT-C---TCGCT---------TACA------------------------------------------------------CT---CTT-T----AC--------ATAGAT-CAATGG-----ATCT----AC-A---------TAGCAATCTG--------T-G----------------------------------TT-----GAT-TCTTAGCTTTCAAAGGTTGCTTTCAAA-TTTAGCTT-TATTGCC---------------------------------------------------------------T--TCCAGGTTAC--------------------------------TGGTCATATATATACG--TTT----TACCGTAAA---TTTAGCCTT-TCAGGTA-----A------CTGCACA--TGATA-T----ACA-TTTATGGA-CG----TACCA-GTAGTT---C-C-----AA----------A-T-----AT-T-T-------TTGCAT---------------------------------------------------------T---AT------A---------T-----------------GA-----------------------------------------------------CTTTTGGTGGATCTTTA---------------------------------GATA-------GT---GGTT--GT--AT--ATA-A-AACAA----AATTAGCCA------A--A------AA-----A-AA---ATCTTAGG-GCA-AA------------A-GTAATTACAT-----------------------------------------------------------------------------------------------CCCAAAA-GAA-G-AGGGAAC---CATGTTGTCAGTT----T-----------------T----TTT-----ATGGAGTTT----TCTTAGG--GGACCAT-----------------------------------TTCAC--TTAT-TT-TAACCTTGACTTTGAC----------TA-CTGATAA-C-C------CC-CATCC--------------G-------TAT-------TAA---CTACCT--GAA---------------------------------A-T-T--------------------------------------ACAA--AT--TT---------TC-------A--------------------------------------GGAAACAAAAAAATATCAGCGTT-----------------------------------------AAATGGTAAAATTACAAATTTTC-----------------------A----------------------ATTGTCAAAAGGTTAAATGGTTTAGCCATATA-------TG---TTT----------------ATATATGCCACATGTACAAAGCCAACAATTTTTTATTTCATGCATTTGAGTCCAATAAATAATTGGATGCATCATATGCAATTCACTTTATTTTT------------------------------------------------------------------------------------------------------------------------------------------------------------------------------
>AsaxatilisRCO   
--------------------------------------------------------------------------GAACACGCAGGAAATTA--------------------------------------------------------------------------------------------------------------------------------------------------------------------------------------------------------------------------------------------------------------------TAC------------TT----------A--------AAAAAAAATGCAATAAATGCTTGTAC--T-------GAT-TTA-----------------CAATTTT-------TC-AT---------------------------------AATTTTTGCTATCAAAATACTATAACAAATTGTCATTTAATCTTT--------------CTT-T----CT--------ATAAAT------G-----------------------------------------------TATGATTCTCTGATTCTGAATATTTGAAAGTCCTTT-----GAT-TCTTAGCTTTCAGTTGTTGCTTTCAAA-TTTAGCTT-T-TGGCC---------------------------------------------------------------T--TTCAGGTTAC--------------------------------TGCACATAC--AT-----GA--------------CT-TTTGGCCTT-TCAGGTT-----A------CTGCACA--T-ATA-TAA--ACG-ATTATG---------TATCA-ATGATG---A-C-----AA----------A-C-----GA-T---------TTGCAG---------------------------------------------------------T---AT------A-----------------------------------------------------------------------------------------------------------------------------------------------------CGT--GT--AT--AAA-A-AACAA----AACAAG--A------A--C------CA-----A-AA---ATCCTAGG-GCA-AA------------AA--------------TT-----TGCATG----------------C-GGCATAAGTAAAAATAATT-------------------------------------AATACTCATAG-TAG-AAG-GGAAA---CATAATGTCAGTT----T-----------------GTACAT-------ATGGAGTTT----TCTTAGG--GGACCAT-----------------------------------TTCAA--TTAT-TT-TAAGCTTGACTTTGAC----------CTTTTGAG-A-C-C------CC-TACCT--------------GTTGTATATAT-------TAA---TCACG-------------------------------------------------------------------------------------A--AT--CT---------TC-------AT--GTA-AAA-----------------------T-A-T--------------ATCAGTGTTTGGT-CA-TT--TTC------------------------TA-------------------------------------------TTCGAC------T------------A--------------------------CATTTA-------CA---CTTCCC--TGTC-----TA------------------------------------------------------------------------------------------------------------------------TAAA-----AA------------------------------------------------------------------------------------------------------------------------------------------
>PturritaRCO   
----------------------------------------------------------------------------------------------------------------------------------------------------------------CTTG---TTT---------------------GTTTT-------------------------------------------------TTTTCTT---TGTT----------------------------------------------------------------------------------------------------------------------------------------------------------------------T-TTACATAACTTG--------AAGTTCT-------TCT-CTGTTTCTG-T-A---TGGGT---------TACA------------------------------------------------------CT---CTT-T----AT--------ATAGAT------G-----ATCT----AC-T---------TAGCTATTTG--------T-G----------------------------------TT-----GAT-TCCTAGCTTTCAATAGTTGCTTTCAAA-GTCAGCTT-T-TAGCC---------------------------------------------------------------T--TTCAGGTTAC--------------------------------TGCACATAT--AC-----GTT----TACTGTAG-CT-TTTGGCCTT-TCAGGTT-----A------CTGCACA--T-ATA-T----ACG-CTTGTGGA-AT----TACCA-ATAGT---------------------------G--------------------------------------------------------------------------------------------------------------------------------------------------------------------------------------------------------------------------------------------------CGT--GT--AT--ATA-A-GACAA----AACAAG--A------A--A------AAC----A-AA---ATCTGAGG-GCA-AA------------AA--------------ATGG--A----TG----------------CA-------------------T--------------------------AT--TTATATAATACACAAAG-GAG-GAGGGGAAC---CATGTTGTCAGTT----T-----------------T----T-------ATGGAGTTT----TCTTAGG-GGGACCAT-----------------------------------TTCAC--TTAT-TG-TAAGCTTGACTTTGAC----------CA-TTGAT-G-C-C------CC-CACCA--------------A-------TAT-------TAA---TTACGT--GAA---------------------------------A-T-T--------------------------------------ACAA--AT--CT---------TC-------AT--CTA-AA------------------------T-T-T--------------ATCAGTGTTCCGT-CA-AT-TTTC------------------------TT-------------------------------------------CT--------------------------------------------------------------------------------------------------------------------------------------------------------------------------------------------------------------------------------------------------------------------------------------------------------------------------------------------------------------------
>AalpinaRCO   
--------------------------------------------------------------------------GGAC-------------AAGGCGCAATCTTTCTTTTTATATATATGTACAATTTACTGATAGTTAGTT-------TTCAAATT-T-CTTG---TCTTT------TTTTTGGTTTGTAGTT--------------------------------------------------------------------------------------------------------------------------------------------------------------------------------------------------------------------------------------------------------------------------------------TG-T-A---TCGGT---------TACA------------------------------------------------------CT---CTT-T----AT--------ATAGAT------G-----ATCT----GC-A---------TAGCTATTTG--------T-T----------------------------------TT------AT-TCTTAGCGTTCATTAGTTGCTTTCAAA-GTTAGCTT-T-TAGCC---------------------------------------------------------------T--TTCAGGTTAC--------------------------------TGCACATAT--TT-----GGT----TACAATAG-TT-TTTGGCCTT-TCAGGTT-----A------CTGCACA--T---------------TTATGGA-GT----TACCA-ATAGT---------------------------G--------------------------------------------------------------------------------------------------------------------------------------------------------------------------------------------------------------------------------------------------CGT--GT--AT--ATA-G-GACA-----AACAAG--A------A--C------AA-AGA-A-AA---ATCTTAAG-GCA-AA------------AA--------------ATGG--A----TG----------------CA-------------------T--------------------------AT--TTATATAATACTCAAAG-GAG-GAGGGGAAC---CATGTCGTCAGTT----T-----------------T----T-------ATGGAGTTT----TCTTATG--GGACCAT-----------------------------------TTCAA--TTAT-TT-TAAGCTTGACTTTGAC----------CA-TTGAT-A-C-C------CC-CACCA--------------A-------TAT-------TAA---TTACGT--GAA---------------------------------A-T-T--------------------------------------ACAA--AT--------------C-------AT--GTG-AAA-----------------------T-A-T--------------ATCAGTGTTCTGT-CA-AT-TTTC------------------------TT-------------------------------------------CTCCAC------T------------A--------------------------CATTTA-------CC---CTTCCA--TGTC-----TA------------------------------------------------------------------------------------------------------------------------TAAA-----AA------------------------------------------------------------------------------------------------------------------------------------------
>AmontbretianaRCO   
--------------------------------------------------------------------------GGAC-------------AAGGCGCAATCTTTCTTTTTATATATATGTACAATTTACTGATAGTTAGTT-------TTCAAATT-T-CTTG---TTTTTTCTTTCTTTTTGGTTTGTAGTTTT-------------------------------------------------TTTTTTT---TTTT----------------------------------------------------------------------------------------------------------------------------------------------------------------------T-------------GGTAGTT--------------------------TG-T-A---TCGGT---------TACA------------------------------------------------------CT---CTT-T----GT--------ATAGAT------G-----ATCT----GC-A---------TAGCTATTTG--------T-T----------------------------------TT-----GAT-TCTTAGCGTTCATTAGTTGCTTTCAAA-GTTAGCTT-T-TAGCC---------------------------------------------------------------T--TTCAGGTTAC--------------------------------TGCACATAT--TT-----GTT----TACAATAG-TT-TTTGGCCTT-TCAGGTT-----A------CTGCACA--T---------------TTATGGA-GT----TACCA-ATAGT---------------------------G--------------------------------------------------------------------------------------------------------------------------------------------------------------------------------------------------------------------------------------------------CGT--GT--AT--ATA-A-GACA-----AACAAG--A------A--C------AA-AGA-A-AA---ATCTTAAG-GCA-AA------------AT--------------TTGG--A----TG----------------CA-------------------T--------------------------AT--TTATATAATACTCAAAG-GAG-GAGGGGAAC---CATGTCGTCAGTT----T-----------------T----T-------ATGGAGTTT----TCTTAGG--GGACCAT-----------------------------------TTCAA--TTAT-TT-TAAGCTTGACTTTGAC----------CA-TTGAT-A-C-C------CC-CACCA--------------A-------TAT-------TAA---TTACGT--GAA---------------------------------A-T-T--------------------------------------ACAA--AT--CT---------TC-------AT--GTG-AAA-----------------------T-A-T--------------ATCAGTGTTCCGT-CA-AT-TTTC------------------------TT-------------------------------------------CTCCAC------T------------A--------------------------CATTTA-------CG---CTTCCA--TGTC-----TA-----------------------------------------------------------------------------------------------------------------------------------------------------------------------------------------------------------------------------------------------------------------------------
>KsaxatilisRCO   
------------------------------------------------------------------------------------------------------------------------------------------AGTT-------TTCAAACT-T-CTAC---TTT---------------------ATTTT-------------------------------------------------TTTCCTT---TTTTT---------------------------------------------------------GGTT-----------TAG-----------TTTGATTC------------TATTAATTACT-A--------TAAAA-------------------AC--T-------CAT-TTA-----------------AAATGCT-------TCT-TTGCTGCTT-T-A---TCG-T---------TACA------------------------------------------------------CT---CCT-T----AC--------ATAGAT------G-----ATCT----AC-T---------TAGCTATCTG--------T-G----------------------------------TT-----GAT-TCTCAGCTTTCAAAGGTTGCTTTCAAA-ATTAGCTT-T-TGGCC---------------------------------------------------------------T--TCCAGG-TAC--------------------------------TGCACATATACAT-----GTTTAT-TACTGTAG-CTTTTTGGCCTT-TCATGTT-----A------CTGCACA--T-ACA-T----ACG-TTTATGGA-GT----TACCA-ATAGTG---A-C-----AA----------A-C-----GT-T---------TTGCAT---------------------------------------------------------T---AT------A---------T-----------------AA-----------------------------------------------------TGTTT-CTGAATTTTTA---------------------------------GATA-------GT---GCGTGTGT--AT--ATA-A-GACAAACTAAACAAG--A------A--C------GA-----A-AA---ATCTTAGG-GCA-AA------------AA--------------ATGC--A----TG----------------CA-------------------T--------------------------AT--TTAAATGATACCCAAAC-GAG-GAGGGGAAC---CACGTTGTCAGTT----T-----------------C----T-------ATGGGTTTT----TCATAGG--GGACCAT-----------------------------------TTCAC--TTAT-TT-TAAGCTTGACTTTGAC----------CA-TTGAT-A-C-C------CC-CACCT--------------G-------TAT-------TAA---TTATGT--GAA---------------------------------A-T-T--------------------------------------ACAA--AT--C-CACGCA----C-------AT--CTA-AAA-----------------------T-T-T--------------ACCAGTGTTCCGT-CA-AT-TTTC------------------------TC-------------------------------------------ATCAAC------T------------A--------------------------CATTTA-------CG---CTTCCA--TGTC-----TA------------------------------------------------------------------------------------------------------------------------TAAA-----AA----------------------------------------------------------------------------------------------TCAGTA--------------------------------------
>SirioRCO   
--------------------------------------------------------------------------AGGC----------------------------------------------------------TTA---------------------------------------------------------------------------------------------------------------------------------------------------------------------------------------------------ATATTGATGCCATTTGATAC------------TT----------A--------TAACA-------------------ACTAT-------AAT-TTA-----------------AAACTCT-------TCT-TTGCTGCTT-T-A---TCAGT---------TATA------------------------------------------------------CT---CTT-T----AT------ATATAGAT------G-----ATCT----TC-C---------TAGCTATTTG--------T-G----------------------------------TT-----GAT-TCTTAGCTTTCAAAAGTTGCTTTCAAA-GTTTGCTT-T-TAGCC---------------------------------------------------------------T--TTCAGGTTAC--------------------------------TGCACATATGTAC-----GTT----CACTGTAG-CT-TTTGGCCTT-TCAGGGT-----A------CTTCACA--T-TTA-A----ACG-CTCATTGA-GT----TACCA-ATAGTG---A-C-----AA----------A-C-GTACGT-T---------TTGCAT---------------------------------------------------------T---AT------A---------T-----------------GA-----------------------------------------------------ATTTT-GTGGATCTTTA---------------------------------GAAG-------GT--TGCGT--AT--AT--ATA-A-GACAA----AACAAG--A------ATTT------AA-----A-AA---ATCTTAGG-GCT-AA------------AA--------------ATGG--A----TG----------------CA-------------------T--------------------------AT--TTTTATGATACCAAAAG-TAGAGAGGGGAAA---CATGTTGTCAGTT----T-----------------C----T-------ATGGAGCTA----TATAAGG--GGACCAT-----------------------------------TTCAC--TTAT-TT-TAACCTTGACTTTGAC----------CA-TTGAT-A-C-C------CC-CACCT--------------G-------TAT-------TAA---TTTCGT--GAA---------------------------------A-T-T--------------------------------------ACAA--A---CT---------TC-------AT--CTT-AAA-------------------------T-G--------------ATCAGTGTTCCGT-CA-AT-TTTC------------------------TT-------------------------------------------TTCAAC------T------------A--------------------------GATTTA-------CG---CTTCCA--TGTC-----TA------------------------------------------------------------------------------------------------------------------------TAAA-----A-------------------------------------------------------------------------------------------------------------------------------------------
>EsalsugineumRCO   
------------------------------------------------------------------------------------------------------------------------------------------AATT-------TTTAAAGT-T-CTTC---TCT---------------------G-------------------------------------------------ATA------TT---TTTTT---------------------------------------------------------GGTTGTTGTTGTTGTTGT-----------TTTGTTTC------------TA----------AGTAGTAATTAAAA-------------------AC--T-------ACT-TTA-----------------AAATTCT-------TCT-TTGTTGTTT-T-A---TCGTT---------TACA------------------------------------------------------CT---CTC-T----AC--------ATAGAC------G-----ATCG----AC-T---------TAGCTATCTG--------T-G----------------------------------TT-----GAT-T-TTAGCTCTCAAAGGTTGCTTTCAAA-ATAAGCTT-T-TGGCT---------------------------------------------------------------T--TTCAGGTTAC--------------------------------TGCG---ATACAT-----GTTTAT-TACCGTAA-CT-TTTGGTCTT-TCAGGTT-----A------CTGCACA--T-ATA-T--AGACG-TTTATGGA-CT----TACCA-ATAATG---A-C-----AA----------A-C-----GT-T--TTAAT--TTGCAT---------------------------------------------------------T---AT------A---------T-----------------AC-----------------------------------------------------ATTCT-GTGAATT-------------------------------------------------T---GCTT--GT--AT--ATA-A-GACAA----AACAAG--A------T--C------------------------------CA-AA------------AA--------------ATTG--A----TG----------------CA-------------------TATATTCGACCCCCCAAAAATTATAATAT--TTATATAATTCCCAAAT-GAG-AGGGGGAAT---CATGCTGTCAGTT----T-------------------------------------------TATTAGG--GGACCAT-----------------------------------TTCAC--TTAT-TT-TAACCTTGACTTTGAC----------CG-TGGAT-A-C-C------CC-CACCT--------------G-------TAT-------TAA---TTACGT--GCA---------------------------------A-T-T--------------------------------------ACGA--AA--CT---------TC-------AT--C------------------------------------------------------------------T-TTTC------------------------TT-------------------------------------------GTCA------------------------------------------------------------------------------------------------------------------------------------------------------------------------------------CAAAAAATACTAGATCGTTGTTAA--AAG-----------------------------------------------------------------------------------------------------------AATCATTTCGAAAGAAGTATTTTATAAACAA-------
>ChirsutaRCO   
--------------------------------------------------------------------------AA----------------------------------------------------------------------------------------------------------------------TT------------------------------------------------TTATTTTTAAAATTTTTT-T----------------------------------------------------GGTTA-----------TAA-----------TTTGATTT--C-A----T--CA----------C--------TAAAA-------------------GT--T-------AAA-TTT-----------------AAATTCT-------TCA-ATTTTACTTTT-A---TCAGT---------TACA------------------------------------------------------CT---CTG-T----GT--------ATAGAT------G-----ATCT----AC-T---------TAGCTATTTG--------T-G----------------------------------TT-----GAT-TCTTAGCTTTCAAAGGTTGCTTTCAAATATTAGCTT-T-TAGCC---------------------------------------------------------------T--TTCAGG-TAC--------------------------------TGCACATATACAT-----C----------------T-TTTGGCCTT-TCAGGTT-----A------CTGCACA--T-ACA-T----ATG-TTTATGGA-CT----TACCA-ATAGTG---A-C-----AA----------A-C-----CT-T-------A-TTGTAT---------------------------------------------------------TACTAT------A---------T-----------------TA----------------------------------------------------AAATTT-GTGCAGTTTTA---------------------------------GATG-------GT---GC-------------------ACAA----AACAAG--A------A--C------AA-----C-AA---ATCTTAGC-GCA-A-------------AA--------------ACGA--A----GT----------------CA-------------------T--------------------------AT--TTATATTAAACCCAACG-GAG-A-GGGGAACC--CCTGTTGTCAGTT--ATT-----------------C----T-------ATGGAGTTT----TCTTGGG--GGACCAT-----------------------------------TTCAC--TTAT-TT-TAAGTTTGACTTTGAC----------TA-CTGAT-A-CAC------CC-GACCT--------------A-------TAT-------TAA---TTACAT--GAA---------------------------------G-T-TACAAACCTTTTTTTTTTTTTTTTTGATAAAAAGAAATTACAA--AT--CT---------TT-------AT--CTA-ATT-----------------------TTT-T--------------TTCAG----------A-AT-TTTC------------------------TT-------------------------------------------TTCAA-----------------------------------------------------------------------------------------------------------------------------------------------------------------------------------------------------------------------------------------------------------------------------------------------------------------------------------------------------------------
>LalabamicaRCO   
--------------------------------------------------------------------------AC----------------------------------------------------------------------------------------------------------------------TT--------------------------------------------------------------------ACATCAAGATTCCTTTACTCTCCATCAGTTACAAA-------------------TTA-----------TAA-----------T----------AA----CATTA----------C-------------------------------------ACATCAAAAT-TTT-----------------AAAT---AGGACT-----------CTTTT-A---TCAGT---------TAGA------------------------------------------------------CT---CAG-T----GT--------AAAGAT------G-----ATCT----AC-T---------TAGCTATTTG--------T-G----------------------------------TT-----GAT-TCTTAGCTTTCAAAGGTTGCTTTCAAA-ATAAGCTTTT-TAGCC---------------------------------------------------------------T--TTCAGG-TAC--------------------------------TGCACATATACAT-----CTT----TACCCTAT-TA-TTTTTCCTT-CCAGGTT-----A------CTGCACACTT-ACA-T----ATG-TTTATGGA-TT----TACCA-ATAGTG---A-C-----AA----------A-C-----CT-C-------ATTTGCAT---------------------------------------------------------TAATAT------A---------T-----------------AA----------------------------------------------------ATATTT-ATGCAATTT---------------------------------------------------------------------------------------------------AAA---AA-----C-AA---ATCTTAGCTACA-A-------------AA--------------ATGG--A----AT--------CATCATATCA-------------------T--------------------------AT--TTATATAA-ACCCA------------------TGCATGTTGTCAGTT----T-----------------T----T-------ATGGAGTTT----TCTTAGG--GGACCAT-----------------------------------TTCAC--TTAT-TT-TAACCTTGACTTTGAT----------TT-CTGAT-A-C-C------TC-CACTT--------------A-------TAT-------TAA---TTACAT--CAT---------------------------------G-T-T--------------------------------------ACAA--AT--AT---------TT-------TT--CTA-AAA-----------------------TTT-T--------------AACAGTCTTCAGT-CA-TT-TTTT------------------------TT-------------------------------------------TAC-------------------------------------------------------------------------------------------------------------------------------------------------------------------------------------------------------------------------------------------------------------------------------------------------------------------------------------------------------------------
>CrubellaRCOA  
----------------------------------------------------------------------TTTGATAC----------------------------------------------------------TTAGCT-------TTCAAACT-T-CTT------T---------------------GTTTT-------------------------------------------------TTTTTTT---TTTTTTT-T-----------------------------------TTTTTTTTTTTTTTTTTGGTTT-----------TGG-----------TTTGATTT--A-G----TA------------AC--------TAAA--------------------AT--T-------ATT-CAA-----------------AAGTTCT------TTCT-TTGTTGCTTTT-T---TCGGT---------TACA---------------------------------------------CATTCTTAACT---CTT-T----AT--------ATAGAT------G-----ATCG----AC-T---------TGGCTATTTG--------T-G----------------------------------CT-----GATTTCCTAGCTTTCAAAGGTTGCTTTCAGA-GTTAGCTT-T-ATGCT---------------------------------------------------------------TTTTTCATGTTAC--------------------------------TGCACATATACAT---ATATT----TACCATAG-AT-TTTGGCCCTCTCAGTTT-----A------CTGCACA--T----TT----ATG-TTTATGGA-CT----TACCA-ATAGTG---A-C-----AA----------A-T-----CT-T-------A-TTGCAT---------------------------------------------------------TATTAT------A---------T-----------------AA----------------------------------------------------AACCTT-GTGAATT-TTG---------------------------------GATG-------GT---GCGT--GT--AT--ATT-A-GACAA----AACAAG--A------A--G------AA-----A-AA--TATCTTAGG-GTA-AA------------AA----------AAACATGG--A----GG----------------CA-------------------G--------------------------AT--TTATATCATACCCTAAG-GAG-G-GGTGAAC---CATGTCTTCAGTT----T-----------------T----T--TTCT-ATGGAGTTT----TCTTAGG--GGACCAT-----------------------------------TTCAC--TTAT-TT-TAAGCTTGACTTTGAC----------CA-TCGAT-A-C-C------TG-AACCTCTATATATATATATA-------TAT-------CGA---CTACAT--AAA---------------------------------A-T-G--------------------------------------ACAA--AT--AT------AAATC-------AT--CTA-AAA-----------------------TTT-----------------------------------------------------------------------------------------CAACCAAAAAAAATATATAATTCAAC------T------------A--------------------------CATTTA-------TA---TTTCTA--TATC-----TT------------------------------------------------------------------------------------------------------------------------AAGA-----AA-----------------------------------------------------------------------------------------------------------------------------------TTTAGT-
>TglabraRCO   
--------------------------------------------------------------------------ATAC----------------------------------------------------------TTAGTT-------CTTAAACT-T-CTTC---AAT-------------------------------------------------------------------------------------TT------------------------------------------------------------GGTT-----------TAA-----------TTTGATTC--T-ATTACTATTA----------C--------TAAAT-------------------AT--T-------AAT-CTA-----------------AAGTACT-------TTT--------TTTC-G---TCGGT---------TACA------------------------------------------------------CT---CTT-A----AT--------ATAGAT------G-----ATCT----AC-T---------TGGCTGTTTG--------T-G----------------------------------TG-----AAT-TCTTAGCTTTCAAATTTTGCTTTCAAA-ATTAGCTT-T-TTGCT---------------------------------------------------------------TTTTTCGTCTTAT--------------------------------TGCAAATAGACAT-----CTT----TACCGTAC-CT-TTTGGCCTT-TCAGGTT-----A------CTGCACA--C-ACA-T----GTG-TTTATGGA-GT----TACCA-ATAGTG---A-C-----AA----------A-C-----CT-T-------G-TTGCAT---------------------------------------------------------TATTAT------A---------T-----------------AA----------------------------------------------------AATTTT-GTT-ATTTTTA---------------------------------GACG-------GT---AAAT--GT--AC--ATA-A-GACCA----AA--------------------AAAAA-----A-AA---A---TAGG-GCT-AA------------AA--------------ATGA--A----AG----------------CA-------------------T--------------------------ATTTTTCTATACGACCCAATA-GAT-G-GGGGAAC---CATGTTGTCAGTT----T-----------------T----T------AATAGAGTTC----T-----T--GGACCAT-----------------------------------TTTAC--TTAT-TT-GAAGCTTGACTTTGAC----------TA-TTGAT-A-C-C------CC-TACCT--------------A-------TAT-------TAA---TTACAT--GAT-ATTGCAAATCTTTTTTCTTTCGAAAGAGGGATA-T-T--------------------------------------ACAA--AT--CT---------TC-------AT--CAA-AAA-----------------------TTT-T--------------ATCAGCGTTCGGT-CA-AT-T-TC------------------------TT-------------------------------------------TTCAAC------T------------A--------------------------CATTTA-------TA---TTTCCA--TGTC-----TT------------------------------------------------------------------------------------------------------------------------TAAA-----AT-----------------------------------------------------------------------------------------------------------------------------------------T
>AlyrataRCO   
--------------------------------------------------------------------------ATAC----------------------------------------------------------TTAGTT-------TTCAAAAT-T-ATTC---TAT-------------------------------------------------------------------------------------TTTTTTT-G----------------------------------------------------GGGTC-----------TAA-----------TTTGATTC--C-------ATTA----------C--------TAAAT-------------------AT--T-------AAT-TTA----------------CAAATACT-------TCT--------TTTT-A---TTGGT---------TACA------------------------------------------------------CT---CTT-T----AT--------ATAAAT------G-----ATCT----AC-T---------TGGCTATTTG--------T-G----------------------------------TG-----GAT-TCTTAGCTTGCACAGGTTGCTTTCAAA-GTAAGCTT-T-TTGCT---------------------------------------------------------------T-TTTCATGTTAC--------------------------------TGCACATATACAT-----CTT---TTATCGTAC-CT-TTTGGCCTT-TCAGATT-----A------CTGCACA--T-ACA-T----GTGGTTTGTGGA-CT----TACCA-ATAGTG---A-C-----AA----------A-C-----CT-T-------A-TTGCAT---------------------------------------------------------TACTAT------A---------T------------------A----------------------------------------------------AATTTT-AGGAATTTTTA---------------------------------GATG-------CT---GAAT--AT--AT--ATA-A-GACAA----AACAAG--A------A--C------AA----GA-AA---ATTTTAGG-GCA-AA----------AGAA--------------ATGG--A----AG----------------CA-------------------T--------------------------AT--TTCTATAATACCCAATA-GAT-G-GGGGAAC---CATGTTGTCAGT-------------------------------------------TT----T-----G--GGACCAG-----------------------------------TTCAC--TTAT-TT-TAAGCTTGACTTTGAC----------TA-TTGAT-A-C-C------CC-CACCT--------------A-------TAT-------TAA---TTACAT--GAA---------------------------------A-C-T--------------------------------------ACAA--AT--CT---------TC-------AT--CCA-AAA-----------------------TTT-T--------------TTCAGTGATCGGT-CA-AT-TTTC------------------------TT-------------------------------------------TTCAAC------T------------A--------------------------CATTTA-------TA---TTTCCA--TGTC-----TT------------------------------------------------------------------------------------------------------------------------TAGT-----AA-----------------------------------------------------------------------------------------------------------------------------------------T
>AhalleriRCO   
--------------------------------------------------------------------------ATAC----------------------------------------------------------TTAGTT-------TTCAAAAT-T-CTTC---GAT-------------------------------------------------------------------------------------TTTTTGG-G----------------------------------------------------GGGTC-----------TAA-----------TTTGATTC--C-------ATTA----------C--------TAAAT-------------------AT--T-------ACT-TTA----------------CAAATACT-------TCT--------TTTT-A---TTGGT---------TACA------------------------------------------------------CT---ATT-T----AT--------ATAAAT------G-----ATCT----AC-T---------TGGCTAGTTG--------T-G----------------------------------TG-----GAT-TCTTAGCTTGCAAAGGTTGCTTTCAAA-GTAGGCTT-T-TTGCT---------------------------------------------------------------T-TTTCATGTTACTGCACATATACATCTTTTATTTTTCATGTTACTGCACATATACAT-----CTT---TTATCGTAC-CT-TTTGGCCTT-TCAGATT-----A------CTGCACA--T-ACA-T----GTGGTTTATGGA-CT----TACCA-ATAGTG---A-C-----AA----------A-C-----CT-T-------A-TTGCAT---------------------------------------------------------TACTAT------A---------T------------------A----------------------------------------------------AATTTT-GTGAATTTATA---------------------------------GATG-------CC---GAGT--GT--AT--ATA-A-GACA-----AACAAG--A------A--C------AA----GA-AA---AAATTAGG-GCTTAA------------AA--------------ATGG--A----AG----------------CA-------------------T--------------------------AT--TTCTATAATACCCAATA-GAT-G-GGGGAAC---CATGTTGTCAGT-----T-----------------T----T-------ATGCAGTTT----T-----G--GGACCAT-----------------------------------TTCAC--TTAT-TT-TAAGCTTGACTTTGAC----------TA-TTGAT-A-C-C------CC-CACCT--------------A-------TAT-------TAA---TTACAT--GAA---------------------------------A-T-T--------------------------------------ACAA--AT--CT---------TC-------AT--CTA-AAA-----------------------TTT-T--------------ATCAGTGATCGGT-CA-AT-TTTC------------------------TT-------------------------------------------TTCAAC------T------------A--------------------------CATTTA-------TA---TTTCCA--TGTC-----TT-----------------------------------------------------------------------------------------------------------------------TTAAT-----AA-----------------------------------------------------------------------------------------------------------------------------------------T
